# Supplementary material for: Researching COVID to enhance recovery (RECOVER) tissue pathology study protocol: Rationale, objectives, and design
Source: PLoS One. 2024 Jan 10;19(1):e0285645. doi: 10.1371/journal.pone.0285645 (PMC10781091; doi:10.1371/journal.pone.0285645)
Supplement: S1 Dataset — (XLSX) [file pone.0285645.s005.xlsx]

## Sheet: RECOVER_Autopsy_CDE_2022-03-21
RECOVER Instrument	Question	Value Type	Permissible Values	Source	Category	Modified	Modification	Variable	Note	Display Status	Field Annotation	Variable / Field Name	Form Name	Section Header	Field Type	Field Label	Choices, Calculations, OR Slider Labels	Field Note	Text Validation Type OR Show Slider Number	Text Validation Min	Text Validation Max	Identifier?	Branching Logic (Show field only if...)	Required Field?	Custom Alignment	Question Number (surveys only)	Matrix Group Name	Matrix Ranking?	Field Annotation
consent	Record ID	text						record_id				record_id	consent		text	Record ID									LV
consent	Consent form version:	text					@DEFAULT="1" @HIDDEN @HIDDEN-PDF	con_fversion			@DEFAULT="1" @HIDDEN @HIDDEN-PDF	con_fversion	consent		text	Consent form version:													@DEFAULT="1" @HIDDEN @HIDDEN-PDF
consent	Date of Consent form collection:	text						con_colldt			@TODAY	con_colldt	consent		text	Date of Consent form collection:			date_mdy										@TODAY
consent	Has the research consent form been reviewed and approved?	radio						consent_yn				consent_yn	consent		radio	Has the research consent form been reviewed and approved?	1, Yes | 0, No							y	LV
consent	<div class="red"><p><b>Error:</b> the participant has not been consented to the study. They may not continue with the study.</p></div>	descriptive						cons_warning				cons_warning	consent		descriptive	<div class="red"><p><b>Error:</b> the participant has not been consented to the study. They may not continue with the study.</p></div>							[consent_yn] = '0'
consent	Was genetic testing approved on the genetic testing consent form?	radio						gen_consent				gen_consent	consent		radio	Was genetic testing approved on the genetic testing consent form?	1, Yes | 0, No						[consent_yn]="1"		LV
consent	Consent and patient ID reviewed by:	text						cons_review				cons_review	consent		text	Consent and patient ID reviewed by:							[consent_yn] = '1'		LV
consent	Consenter 1 (Next of Kin):	text						cons				cons	consent		text	Consenter 1 (Next of Kin):							[consent_yn] = '1'		LV
consent	Relationship to the deceased:	text						cons_rel				cons_rel	consent		text	Relationship to the deceased:							[consent_yn] = '1'		LV
consent	Consenter 2:	text						cons_2				cons_2	consent		text	Consenter 2:							[consent_yn] = '1'		LV
consent	Relationship to the deceased:	text						cons_rel_2				cons_rel_2	consent		text	Relationship to the deceased:							[consent_yn] = '1'		LV
patient_information	Patient Information form version:	text					@DEFAULT="1" @HIDDEN @HIDDEN-PDF	pi_fversion			@DEFAULT="1" @HIDDEN @HIDDEN-PDF	pi_fversion	patient_information		text	Patient Information form version:													@DEFAULT="1" @HIDDEN @HIDDEN-PDF
patient_information	Date of Patient Information form collection:	text						pi_colldt			@TODAY	pi_colldt	patient_information		text	Date of Patient Information form collection:			date_mdy										@TODAY
patient_information	<div class="red"><p><b>Error:</b> the participant has not been consented to the study. No information can be entered until consent is obtained. </p></div>	descriptive						cons_warning_2				cons_warning_2	patient_information		descriptive	<div class="red"><p><b>Error:</b> the participant has not been consented to the study. No information can be entered until consent is obtained. </p></div>							[consent_yn] = '0'
patient_information	Patient Name:	text						name				name	patient_information		text	Patient Name:							[consent_yn] = '1'		LV
patient_information	Sex assigned at birth:	radio						sex				sex	patient_information		radio	Sex assigned at birth:	1, Male | 2, Female						[consent_yn] = '1'	y	LV
patient_information	Date of Birth:	text		RADx-Up	Identity			dob	RADx-UP Variable: dob_mdy Date format: MM/DD/YYYY		#location_radxup_all_of_us_nyu#Census @HIDEBUTTON	dob	patient_information		text	Date of Birth:		MM/DD/YYYY	date_mdy	1915-01-01	2008-01-01	y	[consent_yn] = '1'	y	LV				#location_radxup_all_of_us_nyu#Census @HIDEBUTTON
patient_information	Date and Time of Death:	text		RADx-Up	tier_2_ped?		RADXup variable: patient_date_date_mdy	dod	RADx-UP Variable: patient_date_date_mdy Date format: MM/DD/YYYY		#location_radxup_all_of_us_nyu#Census @HIDEBUTTON	dod	patient_information		text	Date and Time of Death:			datetime_mdy	2022-01-02		y	[consent_yn] = '1'	y	LV				#location_radxup_all_of_us_nyu#Census @HIDEBUTTON
patient_information	<div class="red"><p><b>Error:</b> The date of death must be between 02/01/2022 and today.</p></div>	descriptive						dod_warning				dod_warning	patient_information		descriptive	<div class="red"><p><b>Error:</b> The date of death must be between 02/01/2022 and today.</p></div>							[dod]<>"" and (datediff("02-01-2022", [dod], "d", true)<=0)
patient_information	Place of death ZIP code:	text						death_zip				death_zip	patient_information		text	Place of death ZIP code:			zipcode				[consent_yn] = '1'		LV
patient_information	Address ZIP Code:	text		RADx-Up	Location			addr_zip	RADx-UP variable: zip_code		#location_radxup_all_of_us_nyu#	addr_zip	patient_information		text	Address ZIP Code:			zipcode			y	[consent_yn] = '1'	y	LV				#location_radxup_all_of_us_nyu#
patient_information	Two unique patient identifiers reviewed:	radio						ids_yn				ids_yn	patient_information		radio	Two unique patient identifiers reviewed:	1, Yes | 0, No						[consent_yn] = '1'	y	LV
patient_information	Was the decedent previously enrolled in the Adult or Pediatric RECOVER study?	radio						adult_ped_yn				adult_ped_yn	patient_information		radio	Was the decedent previously enrolled in the Adult or Pediatric RECOVER study?	1, Yes | 0, No							y	LV
patient_information	What was the decedent's RECOVER Adult or Pediatric participant ID?	text						adult_ped_id				adult_ped_id	patient_information		text	What was the decedent's RECOVER Adult or Pediatric participant ID?							[adult_ped_yn] = '1'		LV
patient_information	Was English the decedent's primary language?	radio						sdoh_english				sdoh_english	patient_information		radio	Was English the decedent's primary language?	1, Yes | 0, No | -88, Unknown						[consent_yn] = '1'	y	LV
patient_information	What language(s)?	checkbox	1, Spanish | 2, Vietnamese | 3, Mandarin | 4, Cantonese | 5, Tagalog | 6, Hawaiian | 7, Ilocano | 8, Navajo | 9, Russian | 10, Hindi | 11, Haitian Creole | 12, Cape Verdean Creole | 90, Other | -88, Unknown	RADx-Up	housing_employment_and_insurance	Yes	Added: -88, Unknown Missing: 99, Prefer not to answer	sdoh_language	RADx-UP variable: language_spoken_2		#radxup_housing_employment_and_insurance#Adapted for CEAL Program from DMACS COVID 19 Survey. https://detroitsurvey.umich.edu/COVID 19-survey-and-resources/. @NONEOFTHEABOVE=-88	sdoh_language	patient_information		checkbox	What language(s)?	1, Spanish | 2, Vietnamese | 3, Mandarin | 4, Cantonese | 5, Tagalog | 6, Hawaiian | 7, Ilocano | 8, Navajo | 9, Russian | 10, Hindi | 11, Haitian Creole | 12, Cape Verdean Creole | 90, Other | -88, Unknown						[sdoh_english] = '0'		LV				#radxup_housing_employment_and_insurance#Adapted for CEAL Program from DMACS COVID 19 Survey. https://detroitsurvey.umich.edu/COVID 19-survey-and-resources/. @NONEOFTHEABOVE=-88
patient_information	Was the decedent covered by any of the following types of health insurance or health coverage plans at time of death? (Check all that apply)	checkbox	1, Insurance purchased directly from an insurance company (by decedent or another family member) | 2, Insurance through a current or former employer or union (by decedent or another family member) | 6, Medicare, for people 65 or older, or people with certain disabilities | 7, Medicaid, Medical Assistance, or any kind of government assistance plan for those with low incomes or disability | 8, TRIC…	RADx-Up	housing_employment_and_insurance	Yes	@NONEOFTHEABOVE='5,98,-88'	sdoh_insurance	RADx-UP variable: hi_coverage_type		#radxup_housing_employment_and_insurance# @NONEOFTHEABOVE='5,98,-88'	sdoh_insurance	patient_information		checkbox	Was the decedent covered by any of the following types of health insurance or health coverage plans at time of death? (Check all that apply)	1, Insurance purchased directly from an insurance company (by decedent or another family member) | 2, Insurance through a current or former employer or union (by decedent or another family member) | 6, Medicare, for people 65 or older, or people with certain disabilities | 7, Medicaid, Medical Assistance, or any kind of government assistance plan for those with low incomes or disability | 8, TRIC…						[consent_yn] = '1'	y	LV				#radxup_housing_employment_and_insurance# @NONEOFTHEABOVE='5,98,-88'
first_covid_infection	First COVID Infection form version:	text					@DEFAULT="1" @HIDDEN @HIDDEN-PDF	covi_fversion			@DEFAULT="1" @HIDDEN @HIDDEN-PDF	covi_fversion	first_covid_infection		text	First COVID Infection form version:									LV				@DEFAULT="1" @HIDDEN @HIDDEN-PDF
first_covid_infection	First COVID Infection form collection:	text						covi_colldt			@TODAY	covi_colldt	first_covid_infection		text	First COVID Infection form collection:			date_mdy										@TODAY
first_covid_infection	<div class="blue"><p> Please enter information about the decedent's <b>first</b> COVID infection. </p></div>	descriptive						covi_instr				covi_instr	first_covid_infection		descriptive	<div class="blue"><p> Please enter information about the decedent's <b>first</b> COVID infection. </p></div>
first_covid_infection	Date of first COVID diagnosis, or date of suspected infection based on symptoms: <div style="font-weight:normal;font-style:italic;"><p> Please see protocol for more details on this date, if it is not immediately clear. </p>	text						covid_dt			@HIDEBUTTON	covid_dt	first_covid_infection		text	Date of first COVID diagnosis, or date of suspected infection based on symptoms: <div style="font-weight:normal;font-style:italic;"><p> Please see protocol for more details on this date, if it is not immediately clear. </p>		MM/DD/YYYY	date_mdy	2019-01-12				y	LV				@HIDEBUTTON
first_covid_infection	Was there evidence of COVID re-infection in the decedent?	radio						reinf_yn				reinf_yn	first_covid_infection		radio	Was there evidence of COVID re-infection in the decedent?	1, Yes | 0, No							y	LV
first_covid_infection	<div class="blue"><p> Please fill out a COVID reinfection form for <b>each</b> COVID infection after completing this form. </p></div>	descriptive						covi_reinf_instr				covi_reinf_instr	first_covid_infection		descriptive	<div class="blue"><p> Please fill out a COVID reinfection form for <b>each</b> COVID infection after completing this form. </p></div>							[reinf_yn] = '1'
first_covid_infection	Sars-CoV2 Nasopharyngeal PCR at point of diagnosis:	radio						sars_res_v2				sars_res_v2	first_covid_infection		radio	Sars-CoV2 Nasopharyngeal PCR at point of diagnosis:	1, Positive | 2, Negative | 3, Unconfirmed | -88, Not performed								LV
first_covid_infection	COVID IgG Spike Ab at diagnosis:	radio						igg_spike_v2				igg_spike_v2	first_covid_infection		radio	COVID IgG Spike Ab at diagnosis:	1, Positive | 2, Negative | -88, Not performed								LV
first_covid_infection	COVID IgG Nucleocapsid Ab at diagnosis:	radio						igg_nucleo_v2				igg_nucleo_v2	first_covid_infection		radio	COVID IgG Nucleocapsid Ab at diagnosis:	1, Positive | 2, Negative | -88, Not performed								LV
first_covid_infection	Were they hospitalized within 30 days of this infection?	radio						covi_hosp_acute				covi_hosp_acute	first_covid_infection		radio	Were they hospitalized within 30 days of this infection?	1, Yes | 0, No | -88, Unknown							y	LV
first_covid_infection	Acute Y/N (1 = Acute, 0 = Post-Acute)	calc						acute_yn			@HIDDEN @HIDDEN-PDF	acute_yn	first_covid_infection		calc	Acute Y/N (1 = Acute, 0 = Post-Acute)	if(datediff([covid_dt], [dod], 'd')<=30, 1, 0)												@HIDDEN @HIDDEN-PDF
first_covid_infection	<div class="blue"><p>Some people may have had COVID more than once. Please answer the following questions based on the <b> first </b> time the decedent got COVID. Reference first infection date: <b> [covid_dt] </b> </p></div>	descriptive		RADx-Up	Symptoms			rx_intro	These are not RADx-Up symptoms		#radxup_symptoms#	rx_intro	first_covid_infection		descriptive	<div class="blue"><p>Some people may have had COVID more than once. Please answer the following questions based on the <b> first </b> time the decedent got COVID. Reference first infection date: <b> [covid_dt] </b> </p></div>													#radxup_symptoms#
first_covid_infection	Was the decedent treated with any of the following during their first COVID illness?	descriptive						rx_introq				rx_introq	first_covid_infection		descriptive	Was the decedent treated with any of the following during their first COVID illness?
first_covid_infection	Nasal cannula (tube in nose) for oxygen	radio		RADx-Up	Symptoms			rx_o2	These are not RADx-Up symptoms		#radxup_symptoms#	rx_o2	first_covid_infection		radio	Nasal cannula (tube in nose) for oxygen	1, Yes | 2, No | -88, Unknown										nyu_rx_covid19		#radxup_symptoms#
first_covid_infection	Treatment with steroids (e.g. dexamethasone, solumedrol, prednisone)	radio		RADx-Up	Symptoms			rx_steroids	These are not RADx-Up symptoms		#radxup_symptoms#	rx_steroids	first_covid_infection		radio	Treatment with steroids (e.g. dexamethasone, solumedrol, prednisone)	1, Yes | 2, No | -88, Unknown										nyu_rx_covid19		#radxup_symptoms#
first_covid_infection	Treatment with hydroxychloroquine	radio		RADx-Up	Symptoms			rx_chlorq	These are not RADx-Up symptoms		#radxup_symptoms#	rx_chlorq	first_covid_infection		radio	Treatment with hydroxychloroquine	1, Yes | 2, No | -88, Unknown										nyu_rx_covid19		#radxup_symptoms#
first_covid_infection	Treatment with monoclonal antibody	radio		RADx-Up	Symptoms			rx_antibody	These are not RADx-Up symptoms		#radxup_symptoms#	rx_antibody	first_covid_infection		radio	Treatment with monoclonal antibody	1, Yes | 2, No | -88, Unknown										nyu_rx_covid19		#radxup_symptoms#
first_covid_infection	Treatment with remdesivir	radio						rx_remdes				rx_remdes	first_covid_infection		radio	Treatment with remdesivir	1, Yes | 2, No | -88, Unknown										nyu_rx_covid19
first_covid_infection	Treatment with other antiviral drug (e.g. lopinavir, ritonavir, molnupiravir, etc.)	radio		RADx-Up	Symptoms			rx_antiviral	These are not RADx-Up symptoms		#radxup_symptoms#	rx_antiviral	first_covid_infection		radio	Treatment with other antiviral drug (e.g. lopinavir, ritonavir, molnupiravir, etc.)	1, Yes | 2, No | -88, Unknown										nyu_rx_covid19		#radxup_symptoms#
first_covid_infection	Treatment with convalescent plasma	radio		RADx-Up	Symptoms			rx_plasma	These are not RADx-Up symptoms		#radxup_symptoms#	rx_plasma	first_covid_infection		radio	Treatment with convalescent plasma	1, Yes | 2, No | -88, Unknown										nyu_rx_covid19		#radxup_symptoms#
first_covid_infection	Treatment with anticoagulation (e.g. aspirin, heparin, warfarin (Coumadin), enoxaparin (Lovenox), apixaban (Eliquis), rivaroxaban (Xarelto), dabigatran (Pradaxa), etc.)	radio		RADx-Up	Symptoms			rx_anticoag	These are not RADx-Up symptoms		#radxup_symptoms#	rx_anticoag	first_covid_infection		radio	Treatment with anticoagulation (e.g. aspirin, heparin, warfarin (Coumadin), enoxaparin (Lovenox), apixaban (Eliquis), rivaroxaban (Xarelto), dabigatran (Pradaxa), etc.)	1, Yes | 2, No | -88, Unknown										nyu_rx_covid19		#radxup_symptoms#
first_covid_infection	Treatment with antibiotics (e.g. azithromycin (Z-pack, Zithromax), levofloxacin (Levoquin), amoxicillin/clavulonic acid (Augmentin), etc.)	radio		RADx-Up	Symptoms			rx_antibiotic	These are not RADx-Up symptoms		#radxup_symptoms#	rx_antibiotic	first_covid_infection		radio	Treatment with antibiotics (e.g. azithromycin (Z-pack, Zithromax), levofloxacin (Levoquin), amoxicillin/clavulonic acid (Augmentin), etc.)	1, Yes | 2, No | -88, Unknown										nyu_rx_covid19		#radxup_symptoms#
first_covid_infection	Treatment with ivermectin	radio						rx_ivermectin				rx_ivermectin	first_covid_infection		radio	Treatment with ivermectin	1, Yes | 2, No | -88, Unknown										nyu_rx_covid19
first_covid_infection	Treatment with fluvoxamine (Luvox)	radio						rx_fluvox				rx_fluvox	first_covid_infection		radio	Treatment with fluvoxamine (Luvox)	1, Yes | 2, No | -88, Unknown										nyu_rx_covid19
first_covid_infection	Treatment in the intensive care unit	radio						rx_icu				rx_icu	first_covid_infection		radio	Treatment in the intensive care unit	1, Yes | 2, No | -88, Unknown						[covi_hosp_acute] = '1'				nyu_rx_covid19
first_covid_infection	Mechanical ventilation (intubated; placed on a machine to help you breathe through a tube down your throat)	radio						rx_vent				rx_vent	first_covid_infection		radio	Mechanical ventilation (intubated; placed on a machine to help you breathe through a tube down your throat)	1, Yes | 2, No | -88, Unknown						[covi_hosp_acute] = '1'				nyu_rx_covid19
first_covid_infection	Proning	radio						rx_pron				rx_pron	first_covid_infection		radio	Proning	1, Yes | 2, No | -88, Unknown						[covi_hosp_acute] = '1'				nyu_rx_covid19
first_covid_infection	ECMO (extracorporeal membrane oxygenation, bypass machine for oxygen)	radio						rx_ecmo				rx_ecmo	first_covid_infection		radio	ECMO (extracorporeal membrane oxygenation, bypass machine for oxygen)	1, Yes | 2, No | -88, Unknown						[covi_hosp_acute] = '1'				nyu_rx_covid19
first_covid_infection	Treatment with IL-6 antagonist (e.g. tocilizumab (Actemra), sarilumab (Kevzara), siltuximab (Sylvant), etc.)	radio						rx_il6				rx_il6	first_covid_infection		radio	Treatment with IL-6 antagonist (e.g. tocilizumab (Actemra), sarilumab (Kevzara), siltuximab (Sylvant), etc.)	1, Yes | 2, No | -88, Unknown						[covi_hosp_acute] = '1'				nyu_rx_covid19
first_covid_infection	Treatment with IL-1 antagonist (anakinra (Kineret), canakinumab (Ilaris))	radio						rx_il1				rx_il1	first_covid_infection		radio	Treatment with IL-1 antagonist (anakinra (Kineret), canakinumab (Ilaris))	1, Yes | 2, No | -88, Unknown						[covi_hosp_acute] = '1'				nyu_rx_covid19
first_covid_infection	Treatment with kinase inhibitor (e.g. acalabrutinib (Calquence), ibrutinib (Imbruvica), zanubrutinib (Brukinsa), baricitinib (Olumiant), ruxolitinib (Jakafi), tofacitinib (Xeljanz), etc.)	radio						rx_kinase				rx_kinase	first_covid_infection		radio	Treatment with kinase inhibitor (e.g. acalabrutinib (Calquence), ibrutinib (Imbruvica), zanubrutinib (Brukinsa), baricitinib (Olumiant), ruxolitinib (Jakafi), tofacitinib (Xeljanz), etc.)	1, Yes | 2, No | -88, Unknown						[covi_hosp_acute] = '1'				nyu_rx_covid19
first_covid_infection	COVID experimental treatment trial	radio						rx_coenroll				rx_coenroll	first_covid_infection		radio	COVID experimental treatment trial	1, Yes | 2, No | -88, Unknown										nyu_rx_covid19
first_covid_infection	Other treatment	radio						rx_other				rx_other	first_covid_infection		radio	Other treatment	1, Yes | 2, No | -88, Unknown						[covi_hosp_acute] = '1'				nyu_rx_covid19
first_covid_infection	Please specify what other treatment received:	text						rx_other_specify				rx_other_specify	first_covid_infection		text	Please specify what other treatment received:							[rx_other] = '1'		LV
first_covid_infection	Name of the COVID experimental treatment trial (if known):	text						rx_coenrollname				rx_coenrollname	first_covid_infection		text	Name of the COVID experimental treatment trial (if known):							[rx_coenroll] = '1'		LV
first_covid_infection	Date enrolled in [rx_coenrollname] trial (best estimate):	text						rx_coenrolldt			@HIDEBUTTON	rx_coenrolldt	first_covid_infection		text	Date enrolled in [rx_coenrollname] trial (best estimate):			date_mdy				[rx_coenroll] = '1'	y	LV				@HIDEBUTTON
first_covid_infection	Name of the treatment(s) being tested (if known):	text						rx_coenrolltx				rx_coenrolltx	first_covid_infection		text	Name of the treatment(s) being tested (if known):							[rx_coenroll] = '1'		LV
first_covid_infection	Is (or was) this a randomized trial?	radio						rx_coenrollrand				rx_coenrollrand	first_covid_infection		radio	Is (or was) this a randomized trial?	1, Yes | 0, No | -1, Don't know						[rx_coenroll] = '1'		LV
first_covid_infection	Do you know what treatment the decedent got?	radio						rx_coenrollassignyn				rx_coenrollassignyn	first_covid_infection		radio	Do you know what treatment the decedent got?	1, Yes | 0, No						[rx_coenrollrand] = '1'		LV
first_covid_infection	Name of treatment, or "none" if placebo:	text						rx_coenrolassign				rx_coenrolassign	first_covid_infection		text	Name of treatment, or "none" if placebo:							[rx_coenrollassignyn] = '1'	y	LV
covid_reinfections	COVID Reinfections form version:	text					@DEFAULT="1" @HIDDEN @HIDDEN-PDF	reinf_fversion			@DEFAULT="1" @HIDDEN @HIDDEN-PDF	reinf_fversion	covid_reinfections		text	COVID Reinfections form version:									LV				@DEFAULT="1" @HIDDEN @HIDDEN-PDF
covid_reinfections	COVID Reinfections form collection:	text						reinf_colldt			@TODAY	reinf_colldt	covid_reinfections		text	COVID Reinfections form collection:			date_mdy										@TODAY
covid_reinfections	<div class="blue"><p> Please enter any COVID <b> reinfections </b> in sequential order, starting with <b> second </b> covid infection. If no covid reinfections, please move to next form. </p></div>	descriptive						reinf_instr				reinf_instr	covid_reinfections		descriptive	<div class="blue"><p> Please enter any COVID <b> reinfections </b> in sequential order, starting with <b> second </b> covid infection. If no covid reinfections, please move to next form. </p></div>
covid_reinfections	Date of additional COVID diagnosis, or date of suspected infection based on symptoms: <div style="font-weight:normal;font-style:italic;"><p> Please see protocol for more details on this date, if it is not immediately clear. </p>	text						reinf_covid_dt			@HIDEBUTTON	reinf_covid_dt	covid_reinfections		text	Date of additional COVID diagnosis, or date of suspected infection based on symptoms: <div style="font-weight:normal;font-style:italic;"><p> Please see protocol for more details on this date, if it is not immediately clear. </p>		MM/DD/YYYY	date_mdy	2019-01-12			[consent_yn] = '1'		LV				@HIDEBUTTON
covid_reinfections	Sars-CoV2 Nasopharyngeal PCR at point of diagnosis:	radio						sars_res				sars_res	covid_reinfections		radio	Sars-CoV2 Nasopharyngeal PCR at point of diagnosis:	1, Positive | 2, Negative | 3, Unconfirmed | -88, Not performed								LV
covid_reinfections	COVID IgG Spike Ab at diagnosis:	radio						igg_spike				igg_spike	covid_reinfections		radio	COVID IgG Spike Ab at diagnosis:	1, Positive | 2, Negative | -88, Not performed								LV
covid_reinfections	COVID IgG Nucleocapsid Ab at diagnosis:	radio						igg_nucleo				igg_nucleo	covid_reinfections		radio	COVID IgG Nucleocapsid Ab at diagnosis:	1, Positive | 2, Negative | -88, Not performed								LV
covid_reinfections	Were they hospitalized within 30 days of this infection?	radio						reinf_hosp_acute				reinf_hosp_acute	covid_reinfections		radio	Were they hospitalized within 30 days of this infection?	1, Yes | 0, No | -88, Unknown								LV
covid_reinfections	<div class="blue"><p>Some people may have had COVID more than once. Please answer the following based on the relevant infection date. </b> </p></div>	descriptive		RADx-Up	Symptoms			reinf_rx_intro	These are not RADx-Up symptoms		#radxup_symptoms#	reinf_rx_intro	covid_reinfections		descriptive	<div class="blue"><p>Some people may have had COVID more than once. Please answer the following based on the relevant infection date. </b> </p></div>							[reinf_hosp_acute] = '1'						#radxup_symptoms#
covid_reinfections	Was the decedent treated with any of the following during this COVID illness?	descriptive						reinf_rx_introq				reinf_rx_introq	covid_reinfections		descriptive	Was the decedent treated with any of the following during this COVID illness?							[reinf_hosp_acute] = '1'
covid_reinfections	Treatment in the intensive care unit	radio						reinf_rx_icu				reinf_rx_icu	covid_reinfections		radio	Treatment in the intensive care unit	1, Yes | 2, No | -88, Unknown						[reinf_hosp_acute] = '1'				reinf_nyu_rx_covid19
covid_reinfections	Mechanical ventilation (intubated; placed on a machine to help you breathe through a tube down your throat)	radio						reinf_rx_vent				reinf_rx_vent	covid_reinfections		radio	Mechanical ventilation (intubated; placed on a machine to help you breathe through a tube down your throat)	1, Yes | 2, No | -88, Unknown						[reinf_hosp_acute] = '1'				reinf_nyu_rx_covid19
covid_reinfections	Proning	radio						reinf_rx_pron				reinf_rx_pron	covid_reinfections		radio	Proning	1, Yes | 2, No | -88, Unknown						[reinf_hosp_acute] = '1'				reinf_nyu_rx_covid19
covid_reinfections	ECMO (extracorporeal membrane oxygenation, bypass machine for oxygen)	radio						reinf_rx_ecmo				reinf_rx_ecmo	covid_reinfections		radio	ECMO (extracorporeal membrane oxygenation, bypass machine for oxygen)	1, Yes | 2, No | -88, Unknown						[reinf_hosp_acute] = '1'				reinf_nyu_rx_covid19
covid_reinfections	Treatment with IL-6 antagonist (e.g. tocilizumab (Actemra), sarilumab (Kevzara), siltuximab (Sylvant), etc.)	radio						reinf_rx_il6				reinf_rx_il6	covid_reinfections		radio	Treatment with IL-6 antagonist (e.g. tocilizumab (Actemra), sarilumab (Kevzara), siltuximab (Sylvant), etc.)	1, Yes | 2, No | -88, Unknown						[reinf_hosp_acute] = '1'				reinf_nyu_rx_covid19
covid_reinfections	Treatment with IL-1 antagonist (anakinra (Kineret), canakinumab (Ilaris))	radio						reinf_rx_il1				reinf_rx_il1	covid_reinfections		radio	Treatment with IL-1 antagonist (anakinra (Kineret), canakinumab (Ilaris))	1, Yes | 2, No | -88, Unknown						[reinf_hosp_acute] = '1'				reinf_nyu_rx_covid19
covid_reinfections	Treatment with kinase inhibitor (e.g. acalabrutinib (Calquence), ibrutinib (Imbruvica), zanubrutinib (Brukinsa), baricitinib (Olumiant), ruxolitinib (Jakafi), tofacitinib (Xeljanz), etc.)	radio						reinf_rx_kinase				reinf_rx_kinase	covid_reinfections		radio	Treatment with kinase inhibitor (e.g. acalabrutinib (Calquence), ibrutinib (Imbruvica), zanubrutinib (Brukinsa), baricitinib (Olumiant), ruxolitinib (Jakafi), tofacitinib (Xeljanz), etc.)	1, Yes | 2, No | -88, Unknown						[reinf_hosp_acute] = '1'				reinf_nyu_rx_covid19
covid_reinfections	Other treatment	radio						reinf_rx_other				reinf_rx_other	covid_reinfections		radio	Other treatment	1, Yes | 2, No | -88, Unknown						[reinf_hosp_acute] = '1'				reinf_nyu_rx_covid19
covid_reinfections	Please specify what other treatment received:	text						reinf_rx_other_specify				reinf_rx_other_specify	covid_reinfections		text	Please specify what other treatment received:							[reinf_rx_other] = '1'		LV
clinical_overview_part_1_autopsy_and_demographics	Clinical Overview Part 1 form version:	text					@DEFAULT="1" @HIDDEN @HIDDEN-PDF	co_fversion			@DEFAULT="1" @HIDDEN @HIDDEN-PDF	co_fversion	clinical_overview_part_1_autopsy_and_demographics		text	Clinical Overview Part 1 form version:													@DEFAULT="1" @HIDDEN @HIDDEN-PDF
clinical_overview_part_1_autopsy_and_demographics	Date of Clinical Overview Part 1 form collection:	text						co_colldt			@TODAY	co_colldt	clinical_overview_part_1_autopsy_and_demographics		text	Date of Clinical Overview Part 1 form collection:			date_mdy										@TODAY
clinical_overview_part_1_autopsy_and_demographics	Type of Autopsy:	radio						auto_type				auto_type	clinical_overview_part_1_autopsy_and_demographics		radio	Type of Autopsy:	1, Complete | 2, Restricted								LV
clinical_overview_part_1_autopsy_and_demographics	Autopsy exclusions (check all that apply):	checkbox						auto_restr				auto_restr	clinical_overview_part_1_autopsy_and_demographics		checkbox	Autopsy exclusions (check all that apply):	1, Brain or head | 2, Heart | 99, Other						[auto_type] = '2'		LV
clinical_overview_part_1_autopsy_and_demographics	Other restrictions (specify):	text						auto_restr_spec				auto_restr_spec	clinical_overview_part_1_autopsy_and_demographics		text	Other restrictions (specify):							[auto_restr(99)] = '1'		LV
clinical_overview_part_1_autopsy_and_demographics	Date and Time of Autopsy:	text						auto_dttm			@NOW	auto_dttm	clinical_overview_part_1_autopsy_and_demographics		text	Date and Time of Autopsy:			datetime_mdy						LV				@NOW
clinical_overview_part_1_autopsy_and_demographics	Post-mortem Interval (hours since death):	calc						pm_interval				pm_interval	clinical_overview_part_1_autopsy_and_demographics		calc	Post-mortem Interval (hours since death):	datediff([dod], [auto_dttm], 'h')	hours							LV
clinical_overview_part_1_autopsy_and_demographics	<div class="red"><p><b>Error:</b> Post-mortem interval >24 hours. Please fill out a Protocol Deviation form. </p></div>	descriptive						postmortem_warning				postmortem_warning	clinical_overview_part_1_autopsy_and_demographics		descriptive	<div class="red"><p><b>Error:</b> Post-mortem interval >24 hours. Please fill out a Protocol Deviation form. </p></div>							[auto_dttm]<>"" and (datediff([dod], [auto_dttm], "h", true)>=24)
clinical_overview_part_1_autopsy_and_demographics	Sars-CoV2 Nasopharyngeal PCR collected at autopsy:	radio						auto_pcr				auto_pcr	clinical_overview_part_1_autopsy_and_demographics		radio	Sars-CoV2 Nasopharyngeal PCR collected at autopsy:	1, Positive | 2, Negative | -88, Not collected								LV
clinical_overview_part_1_autopsy_and_demographics	Did the decedent receive a COVID vaccine?	radio	1, Yes | 0, No | -88, Unknown	RADx-Up	Vaccine acceptance	Yes	RADxUP: Have you received a COVID-19 vaccine? Added: -88, unknown Missing: 98, Don't know| 99, Prefer not to answer	vacc_vaccyn			RADx-UP is for flu vaccine not COVID vaccine	vacc_vaccyn	clinical_overview_part_1_autopsy_and_demographics		radio	Did the decedent receive a COVID vaccine?	1, Yes | 0, No | -88, Unknown							y	LV				#radxup_tier2_vaccine_revised_nyu#
clinical_overview_part_1_autopsy_and_demographics	How many shots did they receive (including boosters)?	text						vacc_numb				vacc_numb	clinical_overview_part_1_autopsy_and_demographics		text	How many shots did they receive (including boosters)?			integer	1			[vacc_vaccyn]="1"	y	LV
clinical_overview_part_1_autopsy_and_demographics	For the first shot, which vaccine did the decedent have?	radio	1, Moderna | 2, Pfizer | 3, Johnson and Johnson | 4, AstraZeneca | 9, Other | -88, Unknown	RADx-Up	Vaccine acceptance	Yes	RADxUP: Who was the manufacturer of the most recent vaccine you received? Options not consistent: 1, Pfizer | 2, Moderna | 3, Johnson & Johnson | 4, Other | 98, Don't know| 99, Prefer not to answer	vacc_vacctype_1			RADx-UP is for flu vaccine not COVID vaccine	vacc_vacctype_1	clinical_overview_part_1_autopsy_and_demographics		radio	For the first shot, which vaccine did the decedent have?	1, Moderna | 2, Pfizer | 3, Johnson and Johnson | 4, AstraZeneca | 9, Other | -88, Unknown						[vacc_numb]<>"" and [vacc_numb] >= 1		LV				#radxup_tier2_vaccine_revised_nyu#
clinical_overview_part_1_autopsy_and_demographics	Please specify:	text						vacc_vaccothspec_1				vacc_vaccothspec_1	clinical_overview_part_1_autopsy_and_demographics		text	Please specify:							[vacc_vacctype_1]="9"		LV
clinical_overview_part_1_autopsy_and_demographics	Date of first vaccine dose (approximate is acceptable):	text						vacc_vaccdt_1				vacc_vaccdt_1	clinical_overview_part_1_autopsy_and_demographics		text	Date of first vaccine dose (approximate is acceptable):			date_mdy				[vacc_numb]<>"" and [vacc_numb] >= 1		LV
clinical_overview_part_1_autopsy_and_demographics	<div class="red"><p><b>Error:</b> The date of vaccine shot must be after 12/01/2020 and before today.</p></div>	descriptive						vacc_vaccdt_1_dtwarning				vacc_vaccdt_1_dtwarning	clinical_overview_part_1_autopsy_and_demographics		descriptive	<div class="red"><p><b>Error:</b> The date of vaccine shot must be after 12/01/2020 and before today.</p></div>							[vacc_vaccdt_1]<>"" and (datediff("12-01-2020", [vacc_vaccdt_1], "d", true)<=0 or datediff([vacc_vaccdt_1], "today", "d", true)<0)
clinical_overview_part_1_autopsy_and_demographics	For the second shot, which vaccine did the decedent have?	radio	1, Moderna | 2, Pfizer | 3, Johnson and Johnson | 4, AstraZeneca | 9, Other | -88, Unknown	RADx-Up	Vaccine acceptance	Yes	RADxUP: Who was the manufacturer of the most recent vaccine you received? Options vary: 1, Pfizer | 2, Moderna | 3, Johnson & Johnson | 4, Other | 98, Don't know| 99, Prefer not to answer	vacc_vacctype_2			RADx-UP is for flu vaccine not COVID vaccine	vacc_vacctype_2	clinical_overview_part_1_autopsy_and_demographics		radio	For the second shot, which vaccine did the decedent have?	1, Moderna | 2, Pfizer | 3, Johnson and Johnson | 4, AstraZeneca | 9, Other | -88, Unknown						[vacc_numb]<>"" and [vacc_numb] >= 2		LV				#radxup_tier2_vaccine_revised_nyu#
clinical_overview_part_1_autopsy_and_demographics	Date of second vaccine dose (approximate is acceptable):	text						vacc_vaccdt_2				vacc_vaccdt_2	clinical_overview_part_1_autopsy_and_demographics		text	Date of second vaccine dose (approximate is acceptable):			date_mdy				[vacc_numb]<>"" and [vacc_numb] >= 2		LV
clinical_overview_part_1_autopsy_and_demographics	Please specify:	text						vacc_vaccothspec_2				vacc_vaccothspec_2	clinical_overview_part_1_autopsy_and_demographics		text	Please specify:							[vacc_vacctype_2]="9"		LV
clinical_overview_part_1_autopsy_and_demographics	<div class="red"><p><b>Error:</b> The date of second shot must be after the previous one and before today.</p></div>	descriptive						vacc_vaccdt_2_dtwarning				vacc_vaccdt_2_dtwarning	clinical_overview_part_1_autopsy_and_demographics		descriptive	<div class="red"><p><b>Error:</b> The date of second shot must be after the previous one and before today.</p></div>							[vacc_vaccdt_2]<>"" and (datediff([vacc_vaccdt_1], [vacc_vaccdt_2], "d", true)<=0 or datediff([vacc_vaccdt_2], "today", "d", true)<0)
clinical_overview_part_1_autopsy_and_demographics	For the third shot, which vaccine did the decedent have?	radio	1, Moderna | 2, Pfizer | 3, Johnson and Johnson | 4, AstraZeneca | 9, Other | -88, Unknown	RADx-Up	Vaccine acceptance	Yes	RADxUP: Who was the manufacturer of the most recent vaccine you received? Options vary: 1, Pfizer | 2, Moderna | 3, Johnson & Johnson | 4, Other | 98, Don't know| 99, Prefer not to answer	vacc_vacctype_3			RADx-UP is for flu vaccine not COVID vaccine	vacc_vacctype_3	clinical_overview_part_1_autopsy_and_demographics		radio	For the third shot, which vaccine did the decedent have?	1, Moderna | 2, Pfizer | 3, Johnson and Johnson | 4, AstraZeneca | 9, Other | -88, Unknown						[vacc_numb]<>"" and [vacc_numb] >= 3		LV				#radxup_tier2_vaccine_revised_nyu#
clinical_overview_part_1_autopsy_and_demographics	Please specify:	text						vacc_vaccothspec_3				vacc_vaccothspec_3	clinical_overview_part_1_autopsy_and_demographics		text	Please specify:							[vacc_vacctype_3]="9"		LV
clinical_overview_part_1_autopsy_and_demographics	Date of third vaccine dose (approximate is acceptable):	text						vacc_vaccdt_3				vacc_vaccdt_3	clinical_overview_part_1_autopsy_and_demographics		text	Date of third vaccine dose (approximate is acceptable):			date_mdy				[vacc_numb]<>"" and [vacc_numb] >= 3		LV
clinical_overview_part_1_autopsy_and_demographics	<div class="red"><p><b>Error:</b> The date of third shot must be after the previous one and before today.</p></div>	descriptive						vacc_vaccdt_3_dtwarning		Hide		vacc_vaccdt_3_dtwarning	clinical_overview_part_1_autopsy_and_demographics		descriptive	<div class="red"><p><b>Error:</b> The date of third shot must be after the previous one and before today.</p></div>							[vacc_vaccdt_3]<>"" and (datediff([vacc_vaccdt_2], [vacc_vaccdt_3], "d", true)<=0 or datediff([vacc_vaccdt_3], "today", "d", true)<0)
clinical_overview_part_1_autopsy_and_demographics	For the fourth shot, which vaccine did the decedent have?	radio	1, Moderna | 2, Pfizer | 3, Johnson and Johnson | 4, AstraZeneca | 9, Other | -88, Unknown	RADx-Up	Vaccine acceptance	Yes	RADxUP: Who was the manufacturer of the most recent vaccine you received? Options vary: 1, Pfizer | 2, Moderna | 3, Johnson & Johnson | 4, Other | 98, Don't know| 99, Prefer not to answer	vacc_vacctype_4			#radxup_tier2_vaccine_revised_nyu#	vacc_vacctype_4	clinical_overview_part_1_autopsy_and_demographics		radio	For the fourth shot, which vaccine did the decedent have?	1, Moderna | 2, Pfizer | 3, Johnson and Johnson | 4, AstraZeneca | 9, Other | -88, Unknown						[vacc_numb]<>"" and [vacc_numb] >= 4		LV				#radxup_tier2_vaccine_revised_nyu#
clinical_overview_part_1_autopsy_and_demographics	Please specify:	text						vacc_vaccothspec_4				vacc_vaccothspec_4	clinical_overview_part_1_autopsy_and_demographics		text	Please specify:							[vacc_vacctype_4]="9"		LV
clinical_overview_part_1_autopsy_and_demographics	Date of fourth vaccine dose (approximate is acceptable):	text						vacc_vaccdt_4				vacc_vaccdt_4	clinical_overview_part_1_autopsy_and_demographics		text	Date of fourth vaccine dose (approximate is acceptable):			date_mdy				[vacc_numb]<>"" and [vacc_numb] >= 4		LV
clinical_overview_part_1_autopsy_and_demographics	<div class="red"><p><b>Error:</b> The date of fourth shot must be after the previous one and before today.</p></div>	descriptive						vacc_vaccdt_4_dtwarning		Hide		vacc_vaccdt_4_dtwarning	clinical_overview_part_1_autopsy_and_demographics		descriptive	<div class="red"><p><b>Error:</b> The date of fourth shot must be after the previous one and before today.</p></div>							[vacc_vaccdt_4]<>"" and (datediff([vacc_vaccdt_3], [vacc_vaccdt_4], "d", true)<=0 or datediff([vacc_vaccdt_4], "today", "d", true)<0)
clinical_overview_part_1_autopsy_and_demographics	For the fifth shot, which vaccine did the decedent have?	radio	1, Moderna | 2, Pfizer | 3, Johnson and Johnson | 4, AstraZeneca | 9, Other | -88, Unknown	RADx-Up	Vaccine acceptance	Yes	RADxUP: Who was the manufacturer of the most recent vaccine you received? Options vary: 1, Pfizer | 2, Moderna | 3, Johnson & Johnson | 4, Other | 98, Don't know| 99, Prefer not to answer	vacc_vacctype_5			#radxup_tier2_vaccine_revised_nyu#	vacc_vacctype_5	clinical_overview_part_1_autopsy_and_demographics		radio	For the fifth shot, which vaccine did the decedent have?	1, Moderna | 2, Pfizer | 3, Johnson and Johnson | 4, AstraZeneca | 9, Other | -88, Unknown						[vacc_numb]<>"" and [vacc_numb] >= 5		LV				#radxup_tier2_vaccine_revised_nyu#
clinical_overview_part_1_autopsy_and_demographics	Please specify:	text						vacc_vaccothspec_5				vacc_vaccothspec_5	clinical_overview_part_1_autopsy_and_demographics		text	Please specify:							[vacc_vacctype_5]="9"		LV
clinical_overview_part_1_autopsy_and_demographics	Date of fifth vaccine dose (approximate is acceptable):	text						vacc_vaccdt_5				vacc_vaccdt_5	clinical_overview_part_1_autopsy_and_demographics		text	Date of fifth vaccine dose (approximate is acceptable):			date_mdy				[vacc_numb]<>"" and [vacc_numb] >= 5		LV
clinical_overview_part_1_autopsy_and_demographics	<div class="red"><p><b>Error:</b> The date of fifth shot must be after the previous one and before today.</p></div>	descriptive						vacc_vaccdt_5_dtwarning				vacc_vaccdt_5_dtwarning	clinical_overview_part_1_autopsy_and_demographics		descriptive	<div class="red"><p><b>Error:</b> The date of fifth shot must be after the previous one and before today.</p></div>							[vacc_vaccdt_5]<>"" and (datediff([vacc_vaccdt_4], [vacc_vaccdt_5], "d", true)<=0 or datediff([vacc_vaccdt_5], "today", "d", true)<0)
clinical_overview_part_1_autopsy_and_demographics	Was the decedent pregnant at the time of death?	radio						preg_yn				preg_yn	clinical_overview_part_1_autopsy_and_demographics		radio	Was the decedent pregnant at the time of death?	1, Yes | 0, No						[sex] = '2'	y	LV
clinical_overview_part_1_autopsy_and_demographics	Is a patient chart available to review patient symptom history, treatment, and/or diagnoses?	radio						chart_yn				chart_yn	clinical_overview_part_1_autopsy_and_demographics		radio	Is a patient chart available to review patient symptom history, treatment, and/or diagnoses?	1, Yes | 0, No							y	LV
clinical_overview_part_1_autopsy_and_demographics	Race/ethnicity from patient chart (check all that apply):	checkbox					@NONEOFTHEABOVE=-88	race_eth			@NONEOFTHEABOVE=-88	race_eth	clinical_overview_part_1_autopsy_and_demographics		checkbox	Race/ethnicity from patient chart (check all that apply):	1, American Indian or Alaska Native | 2, Asian | 3, Black or African American | 4, Hispanic, Latino, or Spanish | 5, Middle Eastern or North African | 6, Native Hawaiian or other Pacific Islander | 7, White | -88, Unknown or unavailable						[chart_yn] = '1'	y	LV				@NONEOFTHEABOVE=-88
clinical_overview_part_1_autopsy_and_demographics	Is there a weight measurement available prior to COVID illness or upon hospitalization? COVID infection date: [covid_dt]	radio						wt_chart_yn				wt_chart_yn	clinical_overview_part_1_autopsy_and_demographics		radio	Is there a weight measurement available prior to COVID illness or upon hospitalization? COVID infection date: [covid_dt]	1, Yes | 0, No						[chart_yn] = '1'	y	LV
clinical_overview_part_1_autopsy_and_demographics	Most recent weight measurement prior to COVID onset or upon hospitalization:	text						weight_chart				weight_chart	clinical_overview_part_1_autopsy_and_demographics		text	Most recent weight measurement prior to COVID onset or upon hospitalization:		kg	number	0	200		[wt_chart_yn] = '1'	y	LV
clinical_overview_part_1_autopsy_and_demographics	Hospitalized for any reason in the last two years (check all that apply):	checkbox					@NONEOFTHEABOVE = '0,-88'	hosp			@NONEOFTHEABOVE = '0,-88'	hosp	clinical_overview_part_1_autopsy_and_demographics		checkbox	Hospitalized for any reason in the last two years (check all that apply):	0, No | 1, ER visit or stay | 2, Fully admitted | -88, Unknown						[chart_yn] = '1'	y	LV				@NONEOFTHEABOVE = '0,-88'
clinical_overview_part_1_autopsy_and_demographics	What were they hospitalized for?	text						hosp_noncovid_spec				hosp_noncovid_spec	clinical_overview_part_1_autopsy_and_demographics		text	What were they hospitalized for?							[hosp(2)] = '1'		LV
clinical_overview_part_2_comorbidities	Clinical Overview Part 2 form version:	text					@DEFAULT="1" @HIDDEN @HIDDEN-PDF	co2_fversion			@DEFAULT="1" @HIDDEN @HIDDEN-PDF	co2_fversion	clinical_overview_part_2_comorbidities		text	Clinical Overview Part 2 form version:									LV				@DEFAULT="1" @HIDDEN @HIDDEN-PDF
clinical_overview_part_2_comorbidities	Date of Clinical Overview Part 2 form collection:	text						co2_colldt			@TODAY @HIDDEN-SURVEY	co2_colldt	clinical_overview_part_2_comorbidities		text	Date of Clinical Overview Part 2 form collection:			date_mdy						LV				@TODAY @HIDDEN-SURVEY
clinical_overview_part_2_comorbidities	<div class="blue"><p> You have indicated on <b> Clinical Overview Part 1 </b> that no patient chart was available for review. Questions on comorbidities and symptoms are therefore hidden. Please continue to the next instrument. </p></div>	descriptive						no_chart_warn1				no_chart_warn1	clinical_overview_part_2_comorbidities		descriptive	<div class="blue"><p> You have indicated on <b> Clinical Overview Part 1 </b> that no patient chart was available for review. Questions on comorbidities and symptoms are therefore hidden. Please continue to the next instrument. </p></div>							[chart_yn] = '0'
clinical_overview_part_2_comorbidities	Immunocompromised condition (such as a transplant, HIV, or an immune deficiency):	radio						cc_imm				cc_imm	clinical_overview_part_2_comorbidities	Which of the following conditions were found in the patient chart?	radio	Immunocompromised condition (such as a transplant, HIV, or an immune deficiency):	1, Yes | 0, No, confirmed not to have | -88, No, undocumented						[chart_yn] = '1'		LV
clinical_overview_part_2_comorbidities	Did the decedent have a transplant?	radio						cc_transplant				cc_transplant	clinical_overview_part_2_comorbidities		radio	Did the decedent have a transplant?	1, Yes | 0, No | -88, Unknown						[cc_imm] = '1'		LV
clinical_overview_part_2_comorbidities	What type of transplant?	checkbox					@NONEOFTHEABOVE=-88	cc_transplant_type			@NONEOFTHEABOVE=-88	cc_transplant_type	clinical_overview_part_2_comorbidities		checkbox	What type of transplant?	1, Heart | 2, Lung | 3, Kidney | 4, Liver | 5, Bone marrow | -88, Unknown						[cc_transplant] = '1'		LV				@NONEOFTHEABOVE=-88
clinical_overview_part_2_comorbidities	Is the date of diagnosis known for immunocompromised condition?	radio						cc_imm_dt_yn				cc_imm_dt_yn	clinical_overview_part_2_comorbidities		radio	Is the date of diagnosis known for immunocompromised condition?	1, Yes | 0, No						[cc_imm] = '1'		LV
clinical_overview_part_2_comorbidities	Best estimate of immunocompromised condition diagnosis: <div style="font-weight:normal;font-style:italic;">Indicate 1st of the month if day is unknown.	text						cc_imm_dt				cc_imm_dt	clinical_overview_part_2_comorbidities		text	Best estimate of immunocompromised condition diagnosis: <div style="font-weight:normal;font-style:italic;">Indicate 1st of the month if day is unknown.			date_dmy				[chart_yn] = '1' and [cc_imm_dt_yn] = '1'
clinical_overview_part_2_comorbidities	Was immunocompromised condition diagnosed before COVID infection or after COVID infection on [covid_dt]?	radio						cc_imm_cov				cc_imm_cov	clinical_overview_part_2_comorbidities		radio	Was immunocompromised condition diagnosed before COVID infection or after COVID infection on [covid_dt]?	1, Before COVID infection | 2, After COVID infection | -88, Unknown						[cc_imm_dt_yn] = '0'		LV
clinical_overview_part_2_comorbidities	Rheumatologic, autoimmune or connective tissue disease:	radio						cc_autoimm				cc_autoimm	clinical_overview_part_2_comorbidities		radio	Rheumatologic, autoimmune or connective tissue disease:	1, Yes | 0, No, confirmed not to have | -88, No, undocumented						[chart_yn] = '1'		LV
clinical_overview_part_2_comorbidities	Which rheumatologic, autoimmune or connective tissue disease(s)?	checkbox		RADx-Up	Medical History		@NONEOFTHEABOVE=-88	cc_autoimmspec			#radxup_medical_history# @NONEOFTHEABOVE=-88	cc_autoimmspec	clinical_overview_part_2_comorbidities		checkbox	Which rheumatologic, autoimmune or connective tissue disease(s)?	1, Anti-phospholipid syndrome | 2, Lupus (systemic lupus erythematosus) | 3, Sjogren's syndrome | 23, Graves' hyperthyroidism | 4, Hashimoto's thyroiditis | 5, Celiac disease | 6, Guillain-Barre syndrome | 7, Sarcoidosis | 8, Autoimmune encephalitis | 9, Multiple sclerosis | 10, Myasthenia gravis | 11, Mixed connective tissue disorder | 12, Systemic sclerosis, scleroderma, CREST syndrome | 13, In…						[cc_autoimm]="1"						#radxup_medical_history# @NONEOFTHEABOVE=-88
clinical_overview_part_2_comorbidities	Is the date of diagnosis known for rheumatologic, autoimmune or connective tissue disease?	radio						cc_autoimm_dt_yn				cc_autoimm_dt_yn	clinical_overview_part_2_comorbidities		radio	Is the date of diagnosis known for rheumatologic, autoimmune or connective tissue disease?	1, Yes | 0, No						[cc_autoimm] = '1'		LV
clinical_overview_part_2_comorbidities	Best estimate of rheumatologic, autoimmune or connective tissue disease diagnosis: <div style="font-weight:normal;font-style:italic;">Indicate 1st of the month if day is unknown.	text						cc_autoimm_dt				cc_autoimm_dt	clinical_overview_part_2_comorbidities		text	Best estimate of rheumatologic, autoimmune or connective tissue disease diagnosis: <div style="font-weight:normal;font-style:italic;">Indicate 1st of the month if day is unknown.			date_dmy				[chart_yn] = '1' AND [cc_autoimm_dt_yn] = '1'
clinical_overview_part_2_comorbidities	Was the decedent diagnosed with rheumatologic, autoimmune or connective tissue disease before COVID infection or after COVID infection on [covid_dt] ?	radio						cc_autoimm_cov				cc_autoimm_cov	clinical_overview_part_2_comorbidities		radio	Was the decedent diagnosed with rheumatologic, autoimmune or connective tissue disease before COVID infection or after COVID infection on [covid_dt] ?	1, Before COVID infection | 2, After COVID infection | -88, Unknown						[cc_autoimm_dt_yn] = '0'		LV
clinical_overview_part_2_comorbidities	Current cancer or ongoing cancer treatment:	radio						cc_cancer				cc_cancer	clinical_overview_part_2_comorbidities		radio	Current cancer or ongoing cancer treatment:	1, Yes | 0, No, confirmed not to have | -88, No, undocumented						[chart_yn] = '1'		LV
clinical_overview_part_2_comorbidities	What type(s) of cancer?	checkbox					@NONEOFTHEABOVE=-88	cc_cancerspec			@NONEOFTHEABOVE=-88	cc_cancerspec	clinical_overview_part_2_comorbidities		checkbox	What type(s) of cancer?	1, Bladder cancer | 2, Blood or soft tissue cancer | 3, Bone cancer | 4, Brain cancer | 5, Breast cancer | 6, Cervical cancer | 7, Colon cancer/Rectal cancer | 8, Endocrine cancer | 9, Endometrial cancer | 10, Esophageal cancer | 11, Eye cancer | 12, Head and Neck cancer | 13, Kidney cancer | 14, Lung cancer | 15, Ovarian cancer | 16, Pancreatic cancer | 17, Prostate cancer | 18, Skin cancer | 19…						[cc_cancer]="1"						@NONEOFTHEABOVE=-88
clinical_overview_part_2_comorbidities	What type(s) of cancer treatment occurred?	checkbox					@NONEOFTHEABOVE='0,-88'	cc_cancertrt			@NONEOFTHEABOVE='0,-88'	cc_cancertrt	clinical_overview_part_2_comorbidities		checkbox	What type(s) of cancer treatment occurred?	0, None | 1, Surgery | 2, Radiotherapy | 3, Chemotherapy | 4, Biologics | -88, Unknown						[cc_cancer]="1"						@NONEOFTHEABOVE='0,-88'
clinical_overview_part_2_comorbidities	Is the date of diagnosis known for cancer?	radio						cc_cancer_dt_yn				cc_cancer_dt_yn	clinical_overview_part_2_comorbidities		radio	Is the date of diagnosis known for cancer?	1, Yes | 0, No						[cc_cancer] = '1'		LV
clinical_overview_part_2_comorbidities	Best estimate of cancer diagnosis: <div style="font-weight:normal;font-style:italic;">Indicate 1st of the month if day is unknown.	text						cc_cancer_dt				cc_cancer_dt	clinical_overview_part_2_comorbidities		text	Best estimate of cancer diagnosis: <div style="font-weight:normal;font-style:italic;">Indicate 1st of the month if day is unknown.			date_dmy				[chart_yn] = '1' AND [cc_cancer_dt_yn] = '1'
clinical_overview_part_2_comorbidities	Was the decedent diagnosed with cancer before COVID infection or after COVID infection on [covid_dt] ?	radio						cc_cancer_cov				cc_cancer_cov	clinical_overview_part_2_comorbidities		radio	Was the decedent diagnosed with cancer before COVID infection or after COVID infection on [covid_dt] ?	1, Before COVID infection | 2, After COVID infection | -88, Unknown						[cc_cancer_dt_yn] = '0'		LV
clinical_overview_part_2_comorbidities	Chronic liver disease:	radio						cc_liver				cc_liver	clinical_overview_part_2_comorbidities		radio	Chronic liver disease:	1, Yes | 0, No, confirmed not to have | -88, No, undocumented						[chart_yn] = '1'		LV
clinical_overview_part_2_comorbidities	Is the date of diagnosis known for chronic liver disease?	radio						cc_liver_dt_yn				cc_liver_dt_yn	clinical_overview_part_2_comorbidities		radio	Is the date of diagnosis known for chronic liver disease?	1, Yes | 0, No						[cc_liver] = '1'		LV
clinical_overview_part_2_comorbidities	Best estimate of chronic liver disease diagnosis: <div style="font-weight:normal;font-style:italic;">Indicate 1st of the month if day is unknown.	text						cc_liver_dt				cc_liver_dt	clinical_overview_part_2_comorbidities		text	Best estimate of chronic liver disease diagnosis: <div style="font-weight:normal;font-style:italic;">Indicate 1st of the month if day is unknown.			date_dmy				[chart_yn] = '1' AND [cc_liver_dt_yn] = '1'
clinical_overview_part_2_comorbidities	Was the decedent diagnosed with chronic liver disease before COVID infection or after COVID infection on [covid_dt] ?	radio						cc_liver_cov				cc_liver_cov	clinical_overview_part_2_comorbidities		radio	Was the decedent diagnosed with chronic liver disease before COVID infection or after COVID infection on [covid_dt] ?	1, Before COVID infection | 2, After COVID infection | -88, Unknown						[cc_liver_dt_yn] = '0'		LV
clinical_overview_part_2_comorbidities	Obesity:	radio						cc_obesity				cc_obesity	clinical_overview_part_2_comorbidities		radio	Obesity:	1, Yes | 0, No, confirmed not to have | -88, No, undocumented						[chart_yn] = '1'		LV
clinical_overview_part_2_comorbidities	Is the date of diagnosis known for obesity?	radio						cc_obesity_dt_yn				cc_obesity_dt_yn	clinical_overview_part_2_comorbidities		radio	Is the date of diagnosis known for obesity?	1, Yes | 0, No						[cc_obesity] = '1'		LV
clinical_overview_part_2_comorbidities	Best estimate of obesity diagnosis: <div style="font-weight:normal;font-style:italic;">Indicate 1st of the month if day is unknown.	text						cc_obesity_dt				cc_obesity_dt	clinical_overview_part_2_comorbidities		text	Best estimate of obesity diagnosis: <div style="font-weight:normal;font-style:italic;">Indicate 1st of the month if day is unknown.			date_dmy				[chart_yn] = '1' AND [cc_obesity_dt_yn] = '1'
clinical_overview_part_2_comorbidities	Was the decedent diagnosed with obesity before COVID infection or after COVID infection on [covid_dt] ?	radio						cc_obesity_cov				cc_obesity_cov	clinical_overview_part_2_comorbidities		radio	Was the decedent diagnosed with obesity before COVID infection or after COVID infection on [covid_dt] ?	1, Before COVID infection | 2, After COVID infection | -88, Unknown						[cc_obesity_dt_yn] = '0'		LV
clinical_overview_part_2_comorbidities	Diabetes:	radio						cc_diabetes				cc_diabetes	clinical_overview_part_2_comorbidities		radio	Diabetes:	1, Yes | 0, No, confirmed not to have | -88, No, undocumented						[chart_yn] = '1'		LV
clinical_overview_part_2_comorbidities	Which type of diabetes did the decedent have?	radio						cc_diabetesspec				cc_diabetesspec	clinical_overview_part_2_comorbidities		radio	Which type of diabetes did the decedent have?	1, Type 1 | 2, Type 2 | 3, Mixed | -88, Unknown						[cc_diabetes] = '1'		LV
clinical_overview_part_2_comorbidities	Is the date of diagnosis known for diabetes?	radio						cc_diabetes_dt_yn				cc_diabetes_dt_yn	clinical_overview_part_2_comorbidities		radio	Is the date of diagnosis known for diabetes?	1, Yes | 0, No						[cc_diabetes] = '1'		LV
clinical_overview_part_2_comorbidities	Best estimate of diabetes diagnosis: <div style="font-weight:normal;font-style:italic;">Indicate 1st of the month if day is unknown.	text						cc_diabetes_dt				cc_diabetes_dt	clinical_overview_part_2_comorbidities		text	Best estimate of diabetes diagnosis: <div style="font-weight:normal;font-style:italic;">Indicate 1st of the month if day is unknown.			date_dmy				[chart_yn] = '1' AND [cc_diabetes_dt_yn] = '1'
clinical_overview_part_2_comorbidities	Was the decedent diagnosed with diabetes before COVID infection or after COVID infection on [covid_dt] ?	radio						cc_diabetes_cov				cc_diabetes_cov	clinical_overview_part_2_comorbidities		radio	Was the decedent diagnosed with diabetes before COVID infection or after COVID infection on [covid_dt] ?	1, Before COVID infection | 2, After COVID infection | -88, Unknown						[cc_diabetes_dt_yn] = '0'		LV
clinical_overview_part_2_comorbidities	Kidney Disease:	radio						cc_renal				cc_renal	clinical_overview_part_2_comorbidities		radio	Kidney Disease:	1, Yes | 0, No, confirmed not to have | -88, No, undocumented						[chart_yn] = '1'		LV
clinical_overview_part_2_comorbidities	Did the decedent undergo dialysis for their kidney disease?	radio						cc_dialyn				cc_dialyn	clinical_overview_part_2_comorbidities		radio	Did the decedent undergo dialysis for their kidney disease?	1, Yes | 0, No | -88, Unknown						[cc_renal]="1"		LV
clinical_overview_part_2_comorbidities	When did the decedent start dialysis? <span style="font-weight:normal;">Please specify the first day of the correct month and year.</span>	text						cc_dialdt				cc_dialdt	clinical_overview_part_2_comorbidities		text	When did the decedent start dialysis? <span style="font-weight:normal;">Please specify the first day of the correct month and year.</span>			date_mdy				[cc_dialyn] = '1'
clinical_overview_part_2_comorbidities	<div class="red"><p><b>Error:</b> The date the decedent started dialysis must be in the past.</p></div>	descriptive						cc_dialdt_dtwarning				cc_dialdt_dtwarning	clinical_overview_part_2_comorbidities		descriptive	<div class="red"><p><b>Error:</b> The date the decedent started dialysis must be in the past.</p></div>							[cc_dialdt]<>"" and (datediff([cc_dialdt], "today", "d", true)<0)
clinical_overview_part_2_comorbidities	Is the date of diagnosis known for kidney disease?	radio						cc_renal_dt_yn				cc_renal_dt_yn	clinical_overview_part_2_comorbidities		radio	Is the date of diagnosis known for kidney disease?	1, Yes | 0, No						[cc_renal] = '1'		LV
clinical_overview_part_2_comorbidities	Best estimate of kidney disease diagnosis: <div style="font-weight:normal;font-style:italic;">Indicate 1st of the month if day is unknown.	text						cc_renal_dt				cc_renal_dt	clinical_overview_part_2_comorbidities		text	Best estimate of kidney disease diagnosis: <div style="font-weight:normal;font-style:italic;">Indicate 1st of the month if day is unknown.			date_dmy				[chart_yn] = '1' AND [cc_renal_dt_yn] = '1'
clinical_overview_part_2_comorbidities	Was the decedent diagnosed with kidney disease before COVID infection or after COVID infection on [covid_dt] ?	radio						cc_renal_cov				cc_renal_cov	clinical_overview_part_2_comorbidities		radio	Was the decedent diagnosed with kidney disease before COVID infection or after COVID infection on [covid_dt] ?	1, Before COVID infection | 2, After COVID infection | -88, Unknown						[cc_renal_dt_yn] = '0'		LV
clinical_overview_part_2_comorbidities	High blood pressure, with or without treatment (hypertension, HTN):	radio						cc_htn				cc_htn	clinical_overview_part_2_comorbidities		radio	High blood pressure, with or without treatment (hypertension, HTN):	1, Yes | 0, No, confirmed not to have | -88, No, undocumented						[chart_yn] = '1'		LV
clinical_overview_part_2_comorbidities	Is the date of diagnosis known for high blood pressure?	radio						cc_htn_dt_yn				cc_htn_dt_yn	clinical_overview_part_2_comorbidities		radio	Is the date of diagnosis known for high blood pressure?	1, Yes | 0, No						[cc_htn] = '1'		LV
clinical_overview_part_2_comorbidities	Best estimate of high blood pressure diagnosis: <div style="font-weight:normal;font-style:italic;">Indicate 1st of the month if day is unknown.	text						cc_htn_dt				cc_htn_dt	clinical_overview_part_2_comorbidities		text	Best estimate of high blood pressure diagnosis: <div style="font-weight:normal;font-style:italic;">Indicate 1st of the month if day is unknown.			date_dmy				[chart_yn] = '1' AND [cc_htn_dt_yn] = '1'
clinical_overview_part_2_comorbidities	Was the decedent diagnosed with high blood pressure before COVID infection or after COVID infection on [covid_dt] ?	radio						cc_htn_cov				cc_htn_cov	clinical_overview_part_2_comorbidities		radio	Was the decedent diagnosed with high blood pressure before COVID infection or after COVID infection on [covid_dt] ?	1, Before COVID infection | 2, After COVID infection | -88, Unknown						[cc_htn_dt_yn] = '0'		LV
clinical_overview_part_2_comorbidities	Cardiovascular disease (e.g., heart failure, heart attack, high blood pressure):	radio						cc_cvd				cc_cvd	clinical_overview_part_2_comorbidities		radio	Cardiovascular disease (e.g., heart failure, heart attack, high blood pressure):	1, Yes | 0, No, confirmed not to have | -88, No, undocumented						[chart_yn] = '1'		LV
clinical_overview_part_2_comorbidities	Which specific type(s) of cardiovascular disease?	checkbox		RADx-Up	Medical History		@NONEOFTHEABOVE=-88	cc_cvdspec			#radxup_medical_history# @NONEOFTHEABOVE=-88	cc_cvdspec	clinical_overview_part_2_comorbidities		checkbox	Which specific type(s) of cardiovascular disease?	1, Congestive heart failure (CHF, heart failure) | 2, Coronary artery disease (angina, heart attack, stent, bypass surgery) | 3, Myocarditis | 4, High blood pressure with or without treatment (hypertension) | 5, Atrial fibrillation | 6, Heart valve disease | 7, Congenital heart disease | 8, Other | -88, Unknown						[cc_cvd]="1"						#radxup_medical_history# @NONEOFTHEABOVE=-88
clinical_overview_part_2_comorbidities	Is the date of diagnosis known for cardiovascular disease?	radio						cc_cvd_dt_yn				cc_cvd_dt_yn	clinical_overview_part_2_comorbidities		radio	Is the date of diagnosis known for cardiovascular disease?	1, Yes | 0, No						[cc_cvd] = '1'		LV
clinical_overview_part_2_comorbidities	Best estimate of cardiovascular disease diagnosis: <div style="font-weight:normal;font-style:italic;">Indicate 1st of the month if day is unknown.	text						cc_cvd_dt				cc_cvd_dt	clinical_overview_part_2_comorbidities		text	Best estimate of cardiovascular disease diagnosis: <div style="font-weight:normal;font-style:italic;">Indicate 1st of the month if day is unknown.			date_dmy				[chart_yn] = '1' AND [cc_cvd_dt_yn] = '1'
clinical_overview_part_2_comorbidities	Was the decedent diagnosed with cardiovascular disease before COVID infection or after COVID infection on [covid_dt] ?	radio						cc_cvd_cov				cc_cvd_cov	clinical_overview_part_2_comorbidities		radio	Was the decedent diagnosed with cardiovascular disease before COVID infection or after COVID infection on [covid_dt] ?	1, Before COVID infection | 2, After COVID infection | -88, Unknown						[cc_cvd_dt_yn] = '0'		LV
clinical_overview_part_2_comorbidities	Stroke, TIA (transient ischemic attack or mini-stroke), intracerebral hemorrhage or subarachnoid hemorrhage (bleeding in the brain), or cerebral venous thrombosis (type of blood clot in the brain):	radio						cc_stroke				cc_stroke	clinical_overview_part_2_comorbidities		radio	Stroke, TIA (transient ischemic attack or mini-stroke), intracerebral hemorrhage or subarachnoid hemorrhage (bleeding in the brain), or cerebral venous thrombosis (type of blood clot in the brain):	1, Yes | 0, No, confirmed not to have | -88, No, undocumented						[chart_yn] = '1'		LV
clinical_overview_part_2_comorbidities	Which specific type(s) of stroke, hemorrhage, or thrombosis?	checkbox		RADx-Up	Medical History		@NONEOFTHEABOVE=-88	cc_stroke_type			#radxup_medical_history# @NONEOFTHEABOVE=-88	cc_stroke_type	clinical_overview_part_2_comorbidities		checkbox	Which specific type(s) of stroke, hemorrhage, or thrombosis?	1, Ischemic stroke or transient ischemic attack (mini stroke) | 2, Intraparenchymal hemorrhage or intraventricular hemorrhage (bleeding in brain) | 3, Subarachnoid hemorrhage (bleeding between the brain and the skull) | 4, Cerebral venous thrombosis or cerebral sinus thrombosis | 6, Other | 98, Don't know exact type | -88, Unknown						[cc_stroke]="1"						#radxup_medical_history# @NONEOFTHEABOVE=-88
clinical_overview_part_2_comorbidities	Is the date of diagnosis known for stroke, TIA, or cerebral venous thrombosis?	radio						cc_stroke_dt_yn				cc_stroke_dt_yn	clinical_overview_part_2_comorbidities		radio	Is the date of diagnosis known for stroke, TIA, or cerebral venous thrombosis?	1, Yes | 0, No						[cc_stroke] = '1'		LV
clinical_overview_part_2_comorbidities	Best estimate of stroke, TIA, or cerebral venous thrombosis diagnosis: <div style="font-weight:normal;font-style:italic;">Indicate 1st of the month if day is unknown.	text						cc_stroke_dt				cc_stroke_dt	clinical_overview_part_2_comorbidities		text	Best estimate of stroke, TIA, or cerebral venous thrombosis diagnosis: <div style="font-weight:normal;font-style:italic;">Indicate 1st of the month if day is unknown.			date_dmy				[chart_yn] = '1' AND [cc_stroke_dt_yn] = '1'
clinical_overview_part_2_comorbidities	Was the decedent diagnosed with stroke, TIA, or cerebral venous thrombosis before COVID infection or after COVID infection on [covid_dt] ?	radio						cc_stroke_cov				cc_stroke_cov	clinical_overview_part_2_comorbidities		radio	Was the decedent diagnosed with stroke, TIA, or cerebral venous thrombosis before COVID infection or after COVID infection on [covid_dt] ?	1, Before COVID infection | 2, After COVID infection | -88, Unknown						[cc_stroke_dt_yn] = '0'		LV
clinical_overview_part_2_comorbidities	Asthma:	radio						cc_asthma				cc_asthma	clinical_overview_part_2_comorbidities		radio	Asthma:	1, Yes | 0, No, confirmed not to have | -88, No, undocumented						[chart_yn] = '1'		LV
clinical_overview_part_2_comorbidities	Is the date of diagnosis known for asthma?	radio						cc_asthma_dt_yn				cc_asthma_dt_yn	clinical_overview_part_2_comorbidities		radio	Is the date of diagnosis known for asthma?	1, Yes | 0, No						[cc_asthma] = '1'		LV
clinical_overview_part_2_comorbidities	Best estimate of asthma diagnosis: <div style="font-weight:normal;font-style:italic;">Indicate 1st of the month if day is unknown.	text						cc_asthma_dt				cc_asthma_dt	clinical_overview_part_2_comorbidities		text	Best estimate of asthma diagnosis: <div style="font-weight:normal;font-style:italic;">Indicate 1st of the month if day is unknown.			date_dmy				[chart_yn] = '1' AND [cc_asthma_dt_yn] = '1'
clinical_overview_part_2_comorbidities	Was the decedent diagnosed with asthma before COVID infection or after COVID infection on [covid_dt] ?	radio						cc_asthma_cov				cc_asthma_cov	clinical_overview_part_2_comorbidities		radio	Was the decedent diagnosed with asthma before COVID infection or after COVID infection on [covid_dt] ?	1, Before COVID infection | 2, After COVID infection | -88, Unknown						[cc_asthma_dt_yn] = '0'		LV
clinical_overview_part_2_comorbidities	Chronic obstructive pulmonary disease (COPD) including emphysema, chronic bronchitis, obstructive pulmonary disease:	radio						cc_copd				cc_copd	clinical_overview_part_2_comorbidities		radio	Chronic obstructive pulmonary disease (COPD) including emphysema, chronic bronchitis, obstructive pulmonary disease:	1, Yes | 0, No, confirmed not to have | -88, No, undocumented						[chart_yn] = '1'		LV
clinical_overview_part_2_comorbidities	Is the date of diagnosis known for COPD?	radio						cc_copd_dt_yn				cc_copd_dt_yn	clinical_overview_part_2_comorbidities		radio	Is the date of diagnosis known for COPD?	1, Yes | 0, No						[cc_copd] = '1'		LV
clinical_overview_part_2_comorbidities	Best estimate of COPD diagnosis: <div style="font-weight:normal;font-style:italic;">Indicate 1st of the month if day is unknown.	text						cc_copd_dt				cc_copd_dt	clinical_overview_part_2_comorbidities		text	Best estimate of COPD diagnosis: <div style="font-weight:normal;font-style:italic;">Indicate 1st of the month if day is unknown.			date_dmy				[chart_yn] = '1' AND [cc_copd_dt_yn] = '1'
clinical_overview_part_2_comorbidities	Was the decedent diagnosed with COPD before COVID infection or after COVID infection on [covid_dt] ?	radio						cc_copd_cov				cc_copd_cov	clinical_overview_part_2_comorbidities		radio	Was the decedent diagnosed with COPD before COVID infection or after COVID infection on [covid_dt] ?	1, Before COVID infection | 2, After COVID infection | -88, Unknown						[cc_copd_dt_yn] = '0'		LV
clinical_overview_part_2_comorbidities	Other chronic lung disease:	radio						cc_clung				cc_clung	clinical_overview_part_2_comorbidities		radio	Other chronic lung disease:	1, Yes | 0, No, confirmed not to have | -88, No, undocumented						[chart_yn] = '1'		LV
clinical_overview_part_2_comorbidities	Is the date of diagnosis known for chronic lung disease?	radio						cc_clung_dt_yn				cc_clung_dt_yn	clinical_overview_part_2_comorbidities		radio	Is the date of diagnosis known for chronic lung disease?	1, Yes | 0, No						[cc_clung] = '1'		LV
clinical_overview_part_2_comorbidities	Best estimate of chronic lung disease diagnosis: <div style="font-weight:normal;font-style:italic;">Indicate 1st of the month if day is unknown.	text						cc_clung_dt				cc_clung_dt	clinical_overview_part_2_comorbidities		text	Best estimate of chronic lung disease diagnosis: <div style="font-weight:normal;font-style:italic;">Indicate 1st of the month if day is unknown.			date_dmy				[chart_yn] = '1' AND [cc_clung_dt_yn] = '1'
clinical_overview_part_2_comorbidities	Was the decedent diagnosed with chronic lung disease before COVID infection or after COVID infection on [covid_dt] ?	radio						cc_clung_cov				cc_clung_cov	clinical_overview_part_2_comorbidities		radio	Was the decedent diagnosed with chronic lung disease before COVID infection or after COVID infection on [covid_dt] ?	1, Before COVID infection | 2, After COVID infection | -88, Unknown						[cc_clung_dt_yn] = '0'		LV
clinical_overview_part_2_comorbidities	Use of oxygen at home:	radio						cc_o2home				cc_o2home	clinical_overview_part_2_comorbidities		radio	Use of oxygen at home:	1, Yes | 0, No, confirmed not to have | -88, No, undocumented						[chart_yn] = '1'		LV
clinical_overview_part_2_comorbidities	Is the date of diagnosis known for oxygen at home?	radio						cc_o2home_dt_yn				cc_o2home_dt_yn	clinical_overview_part_2_comorbidities		radio	Is the date of diagnosis known for oxygen at home?	1, Yes | 0, No						[cc_o2home] = '1'		LV
clinical_overview_part_2_comorbidities	Best estimate of oxygen at home diagnosis: <div style="font-weight:normal;font-style:italic;">Indicate 1st of the month if day is unknown.	text						cc_o2home_dt				cc_o2home_dt	clinical_overview_part_2_comorbidities		text	Best estimate of oxygen at home diagnosis: <div style="font-weight:normal;font-style:italic;">Indicate 1st of the month if day is unknown.			date_dmy				[chart_yn] = '1' AND [cc_o2home_dt_yn] = '1'
clinical_overview_part_2_comorbidities	Was the decedent diagnosed with oxygen at home before COVID infection or after COVID infection on [covid_dt] ?	radio						cc_o2home_cov				cc_o2home_cov	clinical_overview_part_2_comorbidities		radio	Was the decedent diagnosed with oxygen at home before COVID infection or after COVID infection on [covid_dt] ?	1, Before COVID infection | 2, After COVID infection | -88, Unknown						[cc_o2home_dt_yn] = '0'		LV
clinical_overview_part_2_comorbidities	Sickle cell anemia:	radio						cc_sickle				cc_sickle	clinical_overview_part_2_comorbidities		radio	Sickle cell anemia:	1, Yes | 0, No, confirmed not to have | -88, No, undocumented						[chart_yn] = '1'		LV
clinical_overview_part_2_comorbidities	Is the date of diagnosis known for sickle cell anemia?	radio						cc_sickle_dt_yn				cc_sickle_dt_yn	clinical_overview_part_2_comorbidities		radio	Is the date of diagnosis known for sickle cell anemia?	1, Yes | 0, No						[cc_sickle] = '1'		LV
clinical_overview_part_2_comorbidities	Best estimate of sickle cell anemia diagnosis: <div style="font-weight:normal;font-style:italic;">Indicate 1st of the month if day is unknown.	text						cc_sickle_dt				cc_sickle_dt	clinical_overview_part_2_comorbidities		text	Best estimate of sickle cell anemia diagnosis: <div style="font-weight:normal;font-style:italic;">Indicate 1st of the month if day is unknown.			date_dmy				[chart_yn] = '1' AND [cc_sickle_dt_yn] = '1'
clinical_overview_part_2_comorbidities	Was the decedent diagnosed with sickle cell anemia before COVID infection or after COVID infection on [covid_dt] ?	radio						cc_sickle_cov				cc_sickle_cov	clinical_overview_part_2_comorbidities		radio	Was the decedent diagnosed with sickle cell anemia before COVID infection or after COVID infection on [covid_dt] ?	1, Before COVID infection | 2, After COVID infection | -88, Unknown						[cc_sickle_dt_yn] = '0'		LV
clinical_overview_part_2_comorbidities	Dementia, memory impairment, cognitive disorder, or developmental delay:	radio						cc_dementia				cc_dementia	clinical_overview_part_2_comorbidities		radio	Dementia, memory impairment, cognitive disorder, or developmental delay:	1, Yes | 0, No, confirmed not to have | -88, No, undocumented						[chart_yn] = '1'		LV
clinical_overview_part_2_comorbidities	Is the date of diagnosis known for dementia, memory impairment, cognitive disorder, or developmental delay?	radio						cc_dementia_dt_yn				cc_dementia_dt_yn	clinical_overview_part_2_comorbidities		radio	Is the date of diagnosis known for dementia, memory impairment, cognitive disorder, or developmental delay?	1, Yes | 0, No						[cc_dementia] = '1'		LV
clinical_overview_part_2_comorbidities	Best estimate of dementia, memory impairment, cognitive disorder, or developmental delay diagnosis: <div style="font-weight:normal;font-style:italic;">Indicate 1st of the month if day is unknown.	text						cc_dementia_dt				cc_dementia_dt	clinical_overview_part_2_comorbidities		text	Best estimate of dementia, memory impairment, cognitive disorder, or developmental delay diagnosis: <div style="font-weight:normal;font-style:italic;">Indicate 1st of the month if day is unknown.			date_dmy				[chart_yn] = '1' AND [cc_dementia_dt_yn] = '1'
clinical_overview_part_2_comorbidities	Was the decedent diagnosed with dementia, memory impairment, cognitive disorder, or developmental delay before COVID infection or after COVID infection on [covid_dt] ?	radio						cc_dementia_cov				cc_dementia_cov	clinical_overview_part_2_comorbidities		radio	Was the decedent diagnosed with dementia, memory impairment, cognitive disorder, or developmental delay before COVID infection or after COVID infection on [covid_dt] ?	1, Before COVID infection | 2, After COVID infection | -88, Unknown						[cc_dementia_dt_yn] = '0'		LV
clinical_overview_part_2_comorbidities	Depression or anxiety disorder:	radio						cc_anxdep				cc_anxdep	clinical_overview_part_2_comorbidities		radio	Depression or anxiety disorder:	1, Yes | 0, No, confirmed not to have | -88, No, undocumented						[chart_yn] = '1'		LV
clinical_overview_part_2_comorbidities	Is the date of diagnosis known for depression or anxiety disorder?	radio						cc_anxdep_dt_yn				cc_anxdep_dt_yn	clinical_overview_part_2_comorbidities		radio	Is the date of diagnosis known for depression or anxiety disorder?	1, Yes | 0, No						[cc_anxdep] = '1'		LV
clinical_overview_part_2_comorbidities	Best estimate of depression or anxiety disorder diagnosis: <div style="font-weight:normal;font-style:italic;">Indicate 1st of the month if day is unknown.	text						cc_anxdep_dt				cc_anxdep_dt	clinical_overview_part_2_comorbidities		text	Best estimate of depression or anxiety disorder diagnosis: <div style="font-weight:normal;font-style:italic;">Indicate 1st of the month if day is unknown.			date_dmy				[chart_yn] = '1' AND [cc_anxdep_dt_yn] = '1'
clinical_overview_part_2_comorbidities	Was the decedent diagnosed with depression or anxiety disorder before COVID infection or after COVID infection on [covid_dt] ?	radio						cc_anxdep_cov				cc_anxdep_cov	clinical_overview_part_2_comorbidities		radio	Was the decedent diagnosed with depression or anxiety disorder before COVID infection or after COVID infection on [covid_dt] ?	1, Before COVID infection | 2, After COVID infection | -88, Unknown						[cc_anxdep_dt_yn] = '0'		LV
clinical_overview_part_2_comorbidities	Bipolar disorder or psychosis (hearing or seeing things others can't; odd or unusual beliefs; paranoia):	radio						cc_bipolar				cc_bipolar	clinical_overview_part_2_comorbidities		radio	Bipolar disorder or psychosis (hearing or seeing things others can't; odd or unusual beliefs; paranoia):	1, Yes | 0, No, confirmed not to have | -88, No, undocumented						[chart_yn] = '1'		LV
clinical_overview_part_2_comorbidities	Is the date of diagnosis known for bipolar disorder or psychosis?	radio						cc_bipolar_dt_yn				cc_bipolar_dt_yn	clinical_overview_part_2_comorbidities		radio	Is the date of diagnosis known for bipolar disorder or psychosis?	1, Yes | 0, No						[cc_bipolar] = '1'		LV
clinical_overview_part_2_comorbidities	Best estimate of bipolar disorder or psychosis diagnosis: <div style="font-weight:normal;font-style:italic;">Indicate 1st of the month if day is unknown.	text						cc_bipolar_dt				cc_bipolar_dt	clinical_overview_part_2_comorbidities		text	Best estimate of bipolar disorder or psychosis diagnosis: <div style="font-weight:normal;font-style:italic;">Indicate 1st of the month if day is unknown.			date_dmy				[chart_yn] = '1' AND [cc_bipolar_dt_yn] = '1'
clinical_overview_part_2_comorbidities	Was the decedent diagnosed with bipolar disorder or psychosis before COVID infection or after COVID infection on [covid_dt] ?	radio						cc_bipolar_cov				cc_bipolar_cov	clinical_overview_part_2_comorbidities		radio	Was the decedent diagnosed with bipolar disorder or psychosis before COVID infection or after COVID infection on [covid_dt] ?	1, Before COVID infection | 2, After COVID infection | -88, Unknown						[cc_bipolar_dt_yn] = '0'		LV
clinical_overview_part_2_comorbidities	Other mental health disorder:	radio						cc_othermh				cc_othermh	clinical_overview_part_2_comorbidities		radio	Other mental health disorder:	1, Yes | 0, No, confirmed not to have | -88, No, undocumented						[chart_yn] = '1'		LV
clinical_overview_part_2_comorbidities	Is the date of diagnosis known for other mental health disorder?	radio						cc_othermh_dt_yn				cc_othermh_dt_yn	clinical_overview_part_2_comorbidities		radio	Is the date of diagnosis known for other mental health disorder?	1, Yes | 0, No						[cc_othermh] = '1'		LV
clinical_overview_part_2_comorbidities	Best estimate of other mental health disorder diagnosis: <div style="font-weight:normal;font-style:italic;">Indicate 1st of the month if day is unknown.	text						cc_othermh_dt				cc_othermh_dt	clinical_overview_part_2_comorbidities		text	Best estimate of other mental health disorder diagnosis: <div style="font-weight:normal;font-style:italic;">Indicate 1st of the month if day is unknown.			date_dmy				[chart_yn] = '1' AND [cc_othermh_dt_yn] = '1'
clinical_overview_part_2_comorbidities	Was the decedent diagnosed with other mental health disorder before COVID infection or after COVID infection on [covid_dt] ?	radio						cc_othermh_cov				cc_othermh_cov	clinical_overview_part_2_comorbidities		radio	Was the decedent diagnosed with other mental health disorder before COVID infection or after COVID infection on [covid_dt] ?	1, Before COVID infection | 2, After COVID infection | -88, Unknown						[cc_othermh_dt_yn] = '0'		LV
clinical_overview_part_2_comorbidities	Chronic pain syndrome or fibromyalgia:	radio						cc_fibromyalgia				cc_fibromyalgia	clinical_overview_part_2_comorbidities		radio	Chronic pain syndrome or fibromyalgia:	1, Yes | 0, No, confirmed not to have | -88, No, undocumented						[chart_yn] = '1'		LV
clinical_overview_part_2_comorbidities	Is the date of diagnosis known for chronic pain syndrome or fibromyalgia?	radio						cc_fibromyalgia_dt_yn				cc_fibromyalgia_dt_yn	clinical_overview_part_2_comorbidities		radio	Is the date of diagnosis known for chronic pain syndrome or fibromyalgia?	1, Yes | 0, No						[cc_fibromyalgia] = '1'		LV
clinical_overview_part_2_comorbidities	Best estimate of chronic pain syndrome or fibromyalgia diagnosis: <div style="font-weight:normal;font-style:italic;">Indicate 1st of the month if day is unknown.	text						cc_fibromyalgia_dt				cc_fibromyalgia_dt	clinical_overview_part_2_comorbidities		text	Best estimate of chronic pain syndrome or fibromyalgia diagnosis: <div style="font-weight:normal;font-style:italic;">Indicate 1st of the month if day is unknown.			date_dmy				[chart_yn] = '1' AND [cc_fibromyalgia_dt_yn] = '1'
clinical_overview_part_2_comorbidities	Was the decedent diagnosed with chronic pain syndrome or fibromyalgia before COVID infection or after COVID infection on [covid_dt] ?	radio						cc_fibromyalgia_cov				cc_fibromyalgia_cov	clinical_overview_part_2_comorbidities		radio	Was the decedent diagnosed with chronic pain syndrome or fibromyalgia before COVID infection or after COVID infection on [covid_dt] ?	1, Before COVID infection | 2, After COVID infection | -88, Unknown						[cc_fibromyalgia_dt_yn] = '0'		LV
clinical_overview_part_2_comorbidities	Myalgic encephalomyelitis/chronic fatigue syndrome (ME/CFS):	radio						cc_cfs				cc_cfs	clinical_overview_part_2_comorbidities		radio	Myalgic encephalomyelitis/chronic fatigue syndrome (ME/CFS):	1, Yes | 0, No, confirmed not to have | -88, No, undocumented						[chart_yn] = '1'		LV
clinical_overview_part_2_comorbidities	Is the date of diagnosis known for ME/CFS?	radio						cc_cfs_dt_yn				cc_cfs_dt_yn	clinical_overview_part_2_comorbidities		radio	Is the date of diagnosis known for ME/CFS?	1, Yes | 0, No						[cc_cfs] = '1'		LV
clinical_overview_part_2_comorbidities	Best estimate of ME/CFS diagnosis: <div style="font-weight:normal;font-style:italic;">Indicate 1st of the month if day is unknown.	text						cc_cfs_dt				cc_cfs_dt	clinical_overview_part_2_comorbidities		text	Best estimate of ME/CFS diagnosis: <div style="font-weight:normal;font-style:italic;">Indicate 1st of the month if day is unknown.			date_dmy				[chart_yn] = '1' AND [cc_cfs_dt_yn] = '1'
clinical_overview_part_2_comorbidities	Was the decedent diagnosed with ME/CFS before COVID infection or after COVID infection on [covid_dt] ?	radio						cc_cfs_cov				cc_cfs_cov	clinical_overview_part_2_comorbidities		radio	Was the decedent diagnosed with ME/CFS before COVID infection or after COVID infection on [covid_dt] ?	1, Before COVID infection | 2, After COVID infection | -88, Unknown						[cc_cfs_dt_yn] = '0'		LV
clinical_overview_part_2_comorbidities	POTS (Postural Orthostatic Tachycardia Syndrome) or other form of dysautonomia or autonomic dysfunction:	radio						cc_pots				cc_pots	clinical_overview_part_2_comorbidities		radio	POTS (Postural Orthostatic Tachycardia Syndrome) or other form of dysautonomia or autonomic dysfunction:	1, Yes | 0, No, confirmed not to have | -88, No, undocumented						[chart_yn] = '1'		LV
clinical_overview_part_2_comorbidities	Indicate which specific type(s) of dysautonomia	checkbox		RADx-Up	Medical History		@NONEOFTHEABOVE=-88	cc_potsspec			#radxup_medical_history# @NONEOFTHEABOVE=-88	cc_potsspec	clinical_overview_part_2_comorbidities		checkbox	Indicate which specific type(s) of dysautonomia	1, Postural orthostatic tachycardia syndrome (POTS) | 2, Autonomic neuropathy | 3, Orthostatic hypotension/intolerance | 4, Sympathetic storming, paroxysmal sympathetic hyperactivity | 10, Other | -88, Unknown						[cc_pots]="1"						#radxup_medical_history# @NONEOFTHEABOVE=-88
clinical_overview_part_2_comorbidities	Is the date of diagnosis known for POTS?	radio						cc_pots_dt_yn				cc_pots_dt_yn	clinical_overview_part_2_comorbidities		radio	Is the date of diagnosis known for POTS?	1, Yes | 0, No						[cc_pots] = '1'		LV
clinical_overview_part_2_comorbidities	Best estimate of POTS diagnosis: <div style="font-weight:normal;font-style:italic;">Indicate 1st of the month if day is unknown.	text						cc_pots_dt				cc_pots_dt	clinical_overview_part_2_comorbidities		text	Best estimate of POTS diagnosis: <div style="font-weight:normal;font-style:italic;">Indicate 1st of the month if day is unknown.			date_dmy				[chart_yn] = '1' AND [cc_pots_dt_yn] = '1'
clinical_overview_part_2_comorbidities	Was the decedent diagnosed with POTS before COVID infection or after COVID infection on [covid_dt] ?	radio						cc_pots_cov				cc_pots_cov	clinical_overview_part_2_comorbidities		radio	Was the decedent diagnosed with POTS before COVID infection or after COVID infection on [covid_dt] ?	1, Before COVID infection | 2, After COVID infection | -88, Unknown						[cc_pots_dt_yn] = '0'		LV
clinical_overview_part_2_comorbidities	Polycystic ovarian syndrome:	radio						cc_polyov				cc_polyov	clinical_overview_part_2_comorbidities		radio	Polycystic ovarian syndrome:	1, Yes | 0, No, confirmed not to have | -88, No, undocumented						[chart_yn] = '1'		LV
clinical_overview_part_2_comorbidities	Is the date of diagnosis known for polycystic ovarian syndrome?	radio						cc_polyov_dt_yn				cc_polyov_dt_yn	clinical_overview_part_2_comorbidities		radio	Is the date of diagnosis known for polycystic ovarian syndrome?	1, Yes | 0, No						[cc_polyov] = '1'		LV
clinical_overview_part_2_comorbidities	Best estimate of polycystic ovarian syndrome diagnosis: <div style="font-weight:normal;font-style:italic;">Indicate 1st of the month if day is unknown.	text						cc_polyov_dt				cc_polyov_dt	clinical_overview_part_2_comorbidities		text	Best estimate of polycystic ovarian syndrome diagnosis: <div style="font-weight:normal;font-style:italic;">Indicate 1st of the month if day is unknown.			date_dmy				[chart_yn] = '1' AND [cc_polyov_dt_yn] = '1'
clinical_overview_part_2_comorbidities	Was the decedent diagnosed with polycystic ovarian syndrome before COVID infection or after COVID infection on [covid_dt] ?	radio						cc_polyov_cov				cc_polyov_cov	clinical_overview_part_2_comorbidities		radio	Was the decedent diagnosed with polycystic ovarian syndrome before COVID infection or after COVID infection on [covid_dt] ?	1, Before COVID infection | 2, After COVID infection | -88, Unknown						[cc_polyov_dt_yn] = '0'		LV
clinical_overview_part_2_comorbidities	Central nervous system (brain) infection, inflammatory disease or demyelinating disease:	radio						cc_cns				cc_cns	clinical_overview_part_2_comorbidities		radio	Central nervous system (brain) infection, inflammatory disease or demyelinating disease:	1, Yes | 0, No, confirmed not to have | -88, No, undocumented						[chart_yn] = '1'		LV
clinical_overview_part_2_comorbidities	Which specific type(s) of central nervous system (brain) infection, inflammatory disease, or demyelinating disease?	checkbox					@NONEOFTHEABOVE=-88	cc_cns_type			@NONEOFTHEABOVE=-88	cc_cns_type	clinical_overview_part_2_comorbidities		checkbox	Which specific type(s) of central nervous system (brain) infection, inflammatory disease, or demyelinating disease?	1, Multiple sclerosis | 2, Encephalitis | 3, Meningitis | 4, Transverse myelitis | 5, CNS vasculitis | 6, Other | -88, Unknown						[cc_cns] = '1'						@NONEOFTHEABOVE=-88
clinical_overview_part_2_comorbidities	Is the date of diagnosis known for central nervous system (brain) infection, inflammatory disease or demyelinating disease?	radio						cc_cns_dt_yn				cc_cns_dt_yn	clinical_overview_part_2_comorbidities		radio	Is the date of diagnosis known for central nervous system (brain) infection, inflammatory disease or demyelinating disease?	1, Yes | 0, No						[cc_cns] = '1'		LV
clinical_overview_part_2_comorbidities	Best estimate of central nervous system (brain) infection, inflammatory disease or demyelinating disease diagnosis: <div style="font-weight:normal;font-style:italic;">Indicate 1st of the month if day is unknown.	text						cc_cns_dt				cc_cns_dt	clinical_overview_part_2_comorbidities		text	Best estimate of central nervous system (brain) infection, inflammatory disease or demyelinating disease diagnosis: <div style="font-weight:normal;font-style:italic;">Indicate 1st of the month if day is unknown.			date_dmy				[chart_yn] = '1' AND [cc_cns_dt_yn] = '1'
clinical_overview_part_2_comorbidities	Was the decedent diagnosed with central nervous system (brain) infection, inflammatory disease or demyelinating disease before COVID infection or after COVID infection on [covid_dt] ?	radio						cc_cns_cov				cc_cns_cov	clinical_overview_part_2_comorbidities		radio	Was the decedent diagnosed with central nervous system (brain) infection, inflammatory disease or demyelinating disease before COVID infection or after COVID infection on [covid_dt] ?	1, Before COVID infection | 2, After COVID infection | -88, Unknown						[cc_cns_dt_yn] = '0'		LV
clinical_overview_part_2_comorbidities	Seizure disorder:	radio						cc_seiz				cc_seiz	clinical_overview_part_2_comorbidities		radio	Seizure disorder:	1, Yes | 0, No, confirmed not to have | -88, No, undocumented						[chart_yn] = '1'		LV
clinical_overview_part_2_comorbidities	Is the date of diagnosis known for seizure disorder?	radio						cc_seiz_dt_yn				cc_seiz_dt_yn	clinical_overview_part_2_comorbidities		radio	Is the date of diagnosis known for seizure disorder?	1, Yes | 0, No						[cc_seiz] = '1'		LV
clinical_overview_part_2_comorbidities	Best estimate of seizure disorder diagnosis: <div style="font-weight:normal;font-style:italic;">Indicate 1st of the month if day is unknown.	text						cc_seiz_dt				cc_seiz_dt	clinical_overview_part_2_comorbidities		text	Best estimate of seizure disorder diagnosis: <div style="font-weight:normal;font-style:italic;">Indicate 1st of the month if day is unknown.			date_dmy				[chart_yn] = '1' AND [cc_seiz_dt_yn] = '1'
clinical_overview_part_2_comorbidities	Was the decedent diagnosed with seizure disorder before COVID infection or after COVID infection on [covid_dt] ?	radio						cc_seiz_cov				cc_seiz_cov	clinical_overview_part_2_comorbidities		radio	Was the decedent diagnosed with seizure disorder before COVID infection or after COVID infection on [covid_dt] ?	1, Before COVID infection | 2, After COVID infection | -88, Unknown						[cc_seiz_dt_yn] = '0'		LV
clinical_overview_part_2_comorbidities	Neuromuscular disease (neuropathy, myopathy, myasthenia gravis, etc.):	radio						cc_nmusc				cc_nmusc	clinical_overview_part_2_comorbidities		radio	Neuromuscular disease (neuropathy, myopathy, myasthenia gravis, etc.):	1, Yes | 0, No, confirmed not to have | -88, No, undocumented						[chart_yn] = '1'		LV
clinical_overview_part_2_comorbidities	Which specific type(s) of neuromuscular disease?	checkbox					@NONEOFTHEABOVE=-88	cc_nmusc_type			@NONEOFTHEABOVE=-88	cc_nmusc_type	clinical_overview_part_2_comorbidities		checkbox	Which specific type(s) of neuromuscular disease?	1, Neuropathy | 2, Myopathy | 3, Myasthenia gravis or other neuromuscular junction disorder | 4, Radiculopathy | 5, Guillain-Barre Disease, AIDP, AMAN, Miller Fisher or other variants | 6, Other | -88, Unknown						[cc_nmusc] = '1'						@NONEOFTHEABOVE=-88
clinical_overview_part_2_comorbidities	Is the date of diagnosis known for neuromuscular disease?	radio						cc_nmusc_dt_yn				cc_nmusc_dt_yn	clinical_overview_part_2_comorbidities		radio	Is the date of diagnosis known for neuromuscular disease?	1, Yes | 0, No						[cc_nmusc] = '1'		LV
clinical_overview_part_2_comorbidities	Best estimate of neuromuscular disease diagnosis: <div style="font-weight:normal;font-style:italic;">Indicate 1st of the month if day is unknown.	text						cc_nmusc_dt				cc_nmusc_dt	clinical_overview_part_2_comorbidities		text	Best estimate of neuromuscular disease diagnosis: <div style="font-weight:normal;font-style:italic;">Indicate 1st of the month if day is unknown.			date_dmy				[chart_yn] = '1' AND [cc_nmusc_dt_yn] = '1'
clinical_overview_part_2_comorbidities	Was the decedent diagnosed with neuromuscular disease before COVID infection or after COVID infection on [covid_dt] ?	radio						cc_nmusc_cov				cc_nmusc_cov	clinical_overview_part_2_comorbidities		radio	Was the decedent diagnosed with neuromuscular disease before COVID infection or after COVID infection on [covid_dt] ?	1, Before COVID infection | 2, After COVID infection | -88, Unknown						[cc_nmusc_dt_yn] = '0'		LV
clinical_overview_part_2_comorbidities	Movement disorder:	radio						cc_move				cc_move	clinical_overview_part_2_comorbidities		radio	Movement disorder:	1, Yes | 0, No, confirmed not to have | -88, No, undocumented						[chart_yn] = '1'		LV
clinical_overview_part_2_comorbidities	Which specific type(s) of movement disorder?	checkbox					@NONEOFTHEABOVE=-88	cc_move_type			@NONEOFTHEABOVE=-88	cc_move_type	clinical_overview_part_2_comorbidities		checkbox	Which specific type(s) of movement disorder?	1, Parkinsonism | 2, Essential tremor or other tremor | 3, Tics | 4, Dystonia | 5, Myoclonus | 6, Chorea, Huntington's | 7, Restless legs or periodic limb movements of sleep | 8, Other | -88, Unknown						[cc_move] = '1'						@NONEOFTHEABOVE=-88
clinical_overview_part_2_comorbidities	Is the date of diagnosis known for movement disorder?	radio						cc_move_dt_yn				cc_move_dt_yn	clinical_overview_part_2_comorbidities		radio	Is the date of diagnosis known for movement disorder?	1, Yes | 0, No						[cc_move] = '1'		LV
clinical_overview_part_2_comorbidities	Best estimate of movement disorder diagnosis: <div style="font-weight:normal;font-style:italic;">Indicate 1st of the month if day is unknown.	text						cc_move_dt				cc_move_dt	clinical_overview_part_2_comorbidities		text	Best estimate of movement disorder diagnosis: <div style="font-weight:normal;font-style:italic;">Indicate 1st of the month if day is unknown.			date_dmy				[chart_yn] = '1' AND [cc_move_dt_yn] = '1'
clinical_overview_part_2_comorbidities	Was the decedent diagnosed with movement disorder before COVID infection or after COVID infection on [covid_dt] ?	radio						cc_move_cov				cc_move_cov	clinical_overview_part_2_comorbidities		radio	Was the decedent diagnosed with movement disorder before COVID infection or after COVID infection on [covid_dt] ?	1, Before COVID infection | 2, After COVID infection | -88, Unknown						[cc_move_dt_yn] = '0'		LV
clinical_overview_part_3_symptoms	Clinical Overview Part 3 form version:	text					@DEFAULT="1" @HIDDEN @HIDDEN-PDF	co3_fversion			@DEFAULT="1" @HIDDEN @HIDDEN-PDF	co3_fversion	clinical_overview_part_3_symptoms		text	Clinical Overview Part 3 form version:									LV				@DEFAULT="1" @HIDDEN @HIDDEN-PDF
clinical_overview_part_3_symptoms	Date of Clinical Overview Part 3 form collection:	text						co3_colldt			@TODAY @HIDDEN-SURVEY	co3_colldt	clinical_overview_part_3_symptoms		text	Date of Clinical Overview Part 3 form collection:			date_mdy						LV				@TODAY @HIDDEN-SURVEY
clinical_overview_part_3_symptoms	<div class="blue"><p> You have indicated on <b> Clinical Overview Part 1 </b> that no patient chart was available for review. Questions on comorbidities and symptoms are therefore hidden. Please continue to the next instrument. </p></div>	descriptive						no_chart_warn2				no_chart_warn2	clinical_overview_part_3_symptoms		descriptive	<div class="blue"><p> You have indicated on <b> Clinical Overview Part 1 </b> that no patient chart was available for review. Questions on comorbidities and symptoms are therefore hidden. Please continue to the next instrument. </p></div>							[chart_yn] = '0'
clinical_overview_part_3_symptoms	<div class="blue"><p> Some people may have had COVID more than once. Please fill out the following with reference to the decedent's <b> first </b> COVID infection on [covid_dt]. </p></div>	descriptive						first_warning				first_warning	clinical_overview_part_3_symptoms		descriptive	<div class="blue"><p> Some people may have had COVID more than once. Please fill out the following with reference to the decedent's <b> first </b> COVID infection on [covid_dt]. </p></div>							[chart_yn] = '1'
clinical_overview_part_3_symptoms	Were the following symptoms found in the patient chart? If there exist multiple records of post-COVID symptoms, one with unknown timing, please use only the known timing. Reference diagnosis date: [covid_dt]	descriptive						symp_head				symp_head	clinical_overview_part_3_symptoms		descriptive	Were the following symptoms found in the patient chart? If there exist multiple records of post-COVID symptoms, one with unknown timing, please use only the known timing. Reference diagnosis date: [covid_dt]
clinical_overview_part_3_symptoms	Fatigue (being very tired)	checkbox					@NONEOFTHEABOVE='0'	ps_fatigue			@NONEOFTHEABOVE='0'	ps_fatigue	clinical_overview_part_3_symptoms		checkbox	Fatigue (being very tired)	0, NO, absent or undocumented | 1, YES, prior to COVID diagnosis | 2, YES, post-COVID: Acute | 3, YES, post-COVID: Post-Acute | 4, YES, post-COVID: Timing unknown						[chart_yn] = '1'				ps_main		@NONEOFTHEABOVE='0'
clinical_overview_part_3_symptoms	Post-exertional malaise (symptoms worse after even minor physical or mental effort)	checkbox					@NONEOFTHEABOVE='0'	ps_malaise			@NONEOFTHEABOVE='0'	ps_malaise	clinical_overview_part_3_symptoms		checkbox	Post-exertional malaise (symptoms worse after even minor physical or mental effort)	0, NO, absent or undocumented | 1, YES, prior to COVID diagnosis | 2, YES, post-COVID: Acute | 3, YES, post-COVID: Post-Acute | 4, YES, post-COVID: Timing unknown						[chart_yn] = '1'				ps_main		@NONEOFTHEABOVE='0'
clinical_overview_part_3_symptoms	Weakness in arms or legs	checkbox					@NONEOFTHEABOVE='0'	ps_weak			@NONEOFTHEABOVE='0'	ps_weak	clinical_overview_part_3_symptoms		checkbox	Weakness in arms or legs	0, NO, absent or undocumented | 1, YES, prior to COVID diagnosis | 2, YES, post-COVID: Acute | 3, YES, post-COVID: Post-Acute | 4, YES, post-COVID: Timing unknown						[chart_yn] = '1'				ps_main		@NONEOFTHEABOVE='0'
clinical_overview_part_3_symptoms	Fever, chills, sweats or flushing	checkbox					@NONEOFTHEABOVE='0'	ps_fever			@NONEOFTHEABOVE='0'	ps_fever	clinical_overview_part_3_symptoms		checkbox	Fever, chills, sweats or flushing	0, NO, absent or undocumented | 1, YES, prior to COVID diagnosis | 2, YES, post-COVID: Acute | 3, YES, post-COVID: Post-Acute | 4, YES, post-COVID: Timing unknown						[chart_yn] = '1'				ps_main		@NONEOFTHEABOVE='0'
clinical_overview_part_3_symptoms	Loss of or change in smell or taste	checkbox					@NONEOFTHEABOVE='0'	ps_sense			@NONEOFTHEABOVE='0'	ps_sense	clinical_overview_part_3_symptoms		checkbox	Loss of or change in smell or taste	0, NO, absent or undocumented | 1, YES, prior to COVID diagnosis | 2, YES, post-COVID: Acute | 3, YES, post-COVID: Post-Acute | 4, YES, post-COVID: Timing unknown						[chart_yn] = '1'				ps_main		@NONEOFTHEABOVE='0'
clinical_overview_part_3_symptoms	Pain in any part of body	checkbox					@NONEOFTHEABOVE='0'	ps_pain			@NONEOFTHEABOVE='0'	ps_pain	clinical_overview_part_3_symptoms		checkbox	Pain in any part of body	0, NO, absent or undocumented | 1, YES, prior to COVID diagnosis | 2, YES, post-COVID: Acute | 3, YES, post-COVID: Post-Acute | 4, YES, post-COVID: Timing unknown						[chart_yn] = '1'				ps_main		@NONEOFTHEABOVE='0'
clinical_overview_part_3_symptoms	Shortness of breath	checkbox					@NONEOFTHEABOVE='0'	ps_sob			@NONEOFTHEABOVE='0'	ps_sob	clinical_overview_part_3_symptoms		checkbox	Shortness of breath	0, NO, absent or undocumented | 1, YES, prior to COVID diagnosis | 2, YES, post-COVID: Acute | 3, YES, post-COVID: Post-Acute | 4, YES, post-COVID: Timing unknown						[chart_yn] = '1'				ps_main		@NONEOFTHEABOVE='0'
clinical_overview_part_3_symptoms	Persistant (chronic) cough	checkbox					@NONEOFTHEABOVE='0'	ps_cough			@NONEOFTHEABOVE='0'	ps_cough	clinical_overview_part_3_symptoms		checkbox	Persistant (chronic) cough	0, NO, absent or undocumented | 1, YES, prior to COVID diagnosis | 2, YES, post-COVID: Acute | 3, YES, post-COVID: Post-Acute | 4, YES, post-COVID: Timing unknown						[chart_yn] = '1'				ps_main		@NONEOFTHEABOVE='0'
clinical_overview_part_3_symptoms	Palpitations, racing heart, arrhythmia, skipped beats	checkbox					@NONEOFTHEABOVE='0'	ps_heart			@NONEOFTHEABOVE='0'	ps_heart	clinical_overview_part_3_symptoms		checkbox	Palpitations, racing heart, arrhythmia, skipped beats	0, NO, absent or undocumented | 1, YES, prior to COVID diagnosis | 2, YES, post-COVID: Acute | 3, YES, post-COVID: Post-Acute | 4, YES, post-COVID: Timing unknown						[chart_yn] = '1'				ps_main		@NONEOFTHEABOVE='0'
clinical_overview_part_3_symptoms	Swelling of legs	checkbox					@NONEOFTHEABOVE='0'	ps_swelllegs			@NONEOFTHEABOVE='0'	ps_swelllegs	clinical_overview_part_3_symptoms		checkbox	Swelling of legs	0, NO, absent or undocumented | 1, YES, prior to COVID diagnosis | 2, YES, post-COVID: Acute | 3, YES, post-COVID: Post-Acute | 4, YES, post-COVID: Timing unknown						[chart_yn] = '1'				ps_main		@NONEOFTHEABOVE='0'
clinical_overview_part_3_symptoms	Gastrointestinal (belly) symptoms (feeling full or vomiting after eating, diarrhea, constipation)	checkbox					@NONEOFTHEABOVE='0'	ps_gastro			@NONEOFTHEABOVE='0'	ps_gastro	clinical_overview_part_3_symptoms		checkbox	Gastrointestinal (belly) symptoms (feeling full or vomiting after eating, diarrhea, constipation)	0, NO, absent or undocumented | 1, YES, prior to COVID diagnosis | 2, YES, post-COVID: Acute | 3, YES, post-COVID: Post-Acute | 4, YES, post-COVID: Timing unknown						[chart_yn] = '1'				ps_main		@NONEOFTHEABOVE='0'
clinical_overview_part_3_symptoms	Bladder problems (incontinence, trouble passing urine or emptying bladder)	checkbox					@NONEOFTHEABOVE='0'	ps_bladder			@NONEOFTHEABOVE='0'	ps_bladder	clinical_overview_part_3_symptoms		checkbox	Bladder problems (incontinence, trouble passing urine or emptying bladder)	0, NO, absent or undocumented | 1, YES, prior to COVID diagnosis | 2, YES, post-COVID: Acute | 3, YES, post-COVID: Post-Acute | 4, YES, post-COVID: Timing unknown						[chart_yn] = '1'				ps_main		@NONEOFTHEABOVE='0'
clinical_overview_part_3_symptoms	Nerve problems (tremor, shaking, abnormal movements, numbness, tingling, burning, can't move part of body, new seizures)	checkbox					@NONEOFTHEABOVE='0'	ps_nerve			@NONEOFTHEABOVE='0'	ps_nerve	clinical_overview_part_3_symptoms		checkbox	Nerve problems (tremor, shaking, abnormal movements, numbness, tingling, burning, can't move part of body, new seizures)	0, NO, absent or undocumented | 1, YES, prior to COVID diagnosis | 2, YES, post-COVID: Acute | 3, YES, post-COVID: Post-Acute | 4, YES, post-COVID: Timing unknown						[chart_yn] = '1'				ps_main		@NONEOFTHEABOVE='0'
clinical_overview_part_3_symptoms	Problems with anxiety, depression, stress, or trauma-related symptoms like nightmares or grief	checkbox					@NONEOFTHEABOVE='0'	ps_mood			@NONEOFTHEABOVE='0'	ps_mood	clinical_overview_part_3_symptoms		checkbox	Problems with anxiety, depression, stress, or trauma-related symptoms like nightmares or grief	0, NO, absent or undocumented | 1, YES, prior to COVID diagnosis | 2, YES, post-COVID: Acute | 3, YES, post-COVID: Post-Acute | 4, YES, post-COVID: Timing unknown						[chart_yn] = '1'				ps_main		@NONEOFTHEABOVE='0'
clinical_overview_part_3_symptoms	Problems thinking or concentrating ("brain fog")	checkbox					@NONEOFTHEABOVE='0'	ps_think			@NONEOFTHEABOVE='0'	ps_think	clinical_overview_part_3_symptoms		checkbox	Problems thinking or concentrating ("brain fog")	0, NO, absent or undocumented | 1, YES, prior to COVID diagnosis | 2, YES, post-COVID: Acute | 3, YES, post-COVID: Post-Acute | 4, YES, post-COVID: Timing unknown						[chart_yn] = '1'				ps_main		@NONEOFTHEABOVE='0'
clinical_overview_part_3_symptoms	Problems with sleep	checkbox					@NONEOFTHEABOVE='0'	ps_sleep			@NONEOFTHEABOVE='0'	ps_sleep	clinical_overview_part_3_symptoms		checkbox	Problems with sleep	0, NO, absent or undocumented | 1, YES, prior to COVID diagnosis | 2, YES, post-COVID: Acute | 3, YES, post-COVID: Post-Acute | 4, YES, post-COVID: Timing unknown						[chart_yn] = '1'				ps_main		@NONEOFTHEABOVE='0'
clinical_overview_part_3_symptoms	Feeling faint, dizzy, "goofy"; difficulty thinking soon after standing up from a sitting or lying position	checkbox					@NONEOFTHEABOVE='0'	ps_goofy			@NONEOFTHEABOVE='0'	ps_goofy	clinical_overview_part_3_symptoms		checkbox	Feeling faint, dizzy, "goofy"; difficulty thinking soon after standing up from a sitting or lying position	0, NO, absent or undocumented | 1, YES, prior to COVID diagnosis | 2, YES, post-COVID: Acute | 3, YES, post-COVID: Post-Acute | 4, YES, post-COVID: Timing unknown						[chart_yn] = '1'				ps_main		@NONEOFTHEABOVE='0'
clinical_overview_part_3_symptoms	Color changes in skin, such as red, white or purple	checkbox					@NONEOFTHEABOVE='0'	ps_color			@NONEOFTHEABOVE='0'	ps_color	clinical_overview_part_3_symptoms		checkbox	Color changes in skin, such as red, white or purple	0, NO, absent or undocumented | 1, YES, prior to COVID diagnosis | 2, YES, post-COVID: Acute | 3, YES, post-COVID: Post-Acute | 4, YES, post-COVID: Timing unknown						[chart_yn] = '1'				ps_main		@NONEOFTHEABOVE='0'
clinical_overview_part_3_symptoms	Skin rash	checkbox					@NONEOFTHEABOVE='0'	ps_rash			@NONEOFTHEABOVE='0'	ps_rash	clinical_overview_part_3_symptoms		checkbox	Skin rash	0, NO, absent or undocumented | 1, YES, prior to COVID diagnosis | 2, YES, post-COVID: Acute | 3, YES, post-COVID: Post-Acute | 4, YES, post-COVID: Timing unknown						[chart_yn] = '1'				ps_main		@NONEOFTHEABOVE='0'
clinical_overview_part_3_symptoms	Excessively dry mouth	checkbox					@NONEOFTHEABOVE='0'	ps_drymouth			@NONEOFTHEABOVE='0'	ps_drymouth	clinical_overview_part_3_symptoms		checkbox	Excessively dry mouth	0, NO, absent or undocumented | 1, YES, prior to COVID diagnosis | 2, YES, post-COVID: Acute | 3, YES, post-COVID: Post-Acute | 4, YES, post-COVID: Timing unknown						[chart_yn] = '1'				ps_main		@NONEOFTHEABOVE='0'
clinical_overview_part_3_symptoms	Excessive thirst	checkbox					@NONEOFTHEABOVE='0'	ps_thirst			@NONEOFTHEABOVE='0'	ps_thirst	clinical_overview_part_3_symptoms		checkbox	Excessive thirst	0, NO, absent or undocumented | 1, YES, prior to COVID diagnosis | 2, YES, post-COVID: Acute | 3, YES, post-COVID: Post-Acute | 4, YES, post-COVID: Timing unknown						[chart_yn] = '1'				ps_main		@NONEOFTHEABOVE='0'
clinical_overview_part_3_symptoms	Vision problems (blurry, light sensitivity, difficulty reading or focusing, floaters, flashing lights, "snow")	checkbox					@NONEOFTHEABOVE='0'	ps_vision			@NONEOFTHEABOVE='0'	ps_vision	clinical_overview_part_3_symptoms		checkbox	Vision problems (blurry, light sensitivity, difficulty reading or focusing, floaters, flashing lights, "snow")	0, NO, absent or undocumented | 1, YES, prior to COVID diagnosis | 2, YES, post-COVID: Acute | 3, YES, post-COVID: Post-Acute | 4, YES, post-COVID: Timing unknown						[chart_yn] = '1'				ps_main		@NONEOFTHEABOVE='0'
clinical_overview_part_3_symptoms	Problems with hearing (hearing loss, ringing in ears)	checkbox					@NONEOFTHEABOVE='0'	ps_hearing			@NONEOFTHEABOVE='0'	ps_hearing	clinical_overview_part_3_symptoms		checkbox	Problems with hearing (hearing loss, ringing in ears)	0, NO, absent or undocumented | 1, YES, prior to COVID diagnosis | 2, YES, post-COVID: Acute | 3, YES, post-COVID: Post-Acute | 4, YES, post-COVID: Timing unknown						[chart_yn] = '1'				ps_main		@NONEOFTHEABOVE='0'
clinical_overview_part_3_symptoms	Hair loss	checkbox					@NONEOFTHEABOVE='0'	ps_bald			@NONEOFTHEABOVE='0'	ps_bald	clinical_overview_part_3_symptoms		checkbox	Hair loss	0, NO, absent or undocumented | 1, YES, prior to COVID diagnosis | 2, YES, post-COVID: Acute | 3, YES, post-COVID: Post-Acute | 4, YES, post-COVID: Timing unknown						[chart_yn] = '1'				ps_main		@NONEOFTHEABOVE='0'
clinical_overview_part_3_symptoms	Problems with teeth	checkbox					@NONEOFTHEABOVE='0'	ps_teeth			@NONEOFTHEABOVE='0'	ps_teeth	clinical_overview_part_3_symptoms		checkbox	Problems with teeth	0, NO, absent or undocumented | 1, YES, prior to COVID diagnosis | 2, YES, post-COVID: Acute | 3, YES, post-COVID: Post-Acute | 4, YES, post-COVID: Timing unknown						[chart_yn] = '1'				ps_main		@NONEOFTHEABOVE='0'
clinical_overview_part_3_symptoms	Changes to menstrual cycle	checkbox					@NONEOFTHEABOVE='0'	ps_menstrual			@NONEOFTHEABOVE='0'	ps_menstrual	clinical_overview_part_3_symptoms		checkbox	Changes to menstrual cycle	0, NO, absent or undocumented | 1, YES, prior to COVID diagnosis | 2, YES, post-COVID: Acute | 3, YES, post-COVID: Post-Acute | 4, YES, post-COVID: Timing unknown						[chart_yn] = '1' and [sex] = '2'				ps_main		@NONEOFTHEABOVE='0'
clinical_overview_part_3_symptoms	Changes to menopause symptoms	checkbox					@NONEOFTHEABOVE='0'	ps_menopause			@NONEOFTHEABOVE='0'	ps_menopause	clinical_overview_part_3_symptoms		checkbox	Changes to menopause symptoms	0, NO, absent or undocumented | 1, YES, prior to COVID diagnosis | 2, YES, post-COVID: Acute | 3, YES, post-COVID: Post-Acute | 4, YES, post-COVID: Timing unknown						[chart_yn] = '1' and [sex] = '2'				ps_main		@NONEOFTHEABOVE='0'
clinical_overview_part_3_symptoms	Changes in fertility or difficulty getting pregnant	checkbox					@NONEOFTHEABOVE='0'	ps_fertility			@NONEOFTHEABOVE='0'	ps_fertility	clinical_overview_part_3_symptoms		checkbox	Changes in fertility or difficulty getting pregnant	0, NO, absent or undocumented | 1, YES, prior to COVID diagnosis | 2, YES, post-COVID: Acute | 3, YES, post-COVID: Post-Acute | 4, YES, post-COVID: Timing unknown						[chart_yn] = '1'				ps_main		@NONEOFTHEABOVE='0'
clinical_overview_part_3_symptoms	Changes in desire for, comfort with or capacity for sex	checkbox					@NONEOFTHEABOVE='0'	ps_sex			@NONEOFTHEABOVE='0'	ps_sex	clinical_overview_part_3_symptoms		checkbox	Changes in desire for, comfort with or capacity for sex	0, NO, absent or undocumented | 1, YES, prior to COVID diagnosis | 2, YES, post-COVID: Acute | 3, YES, post-COVID: Post-Acute | 4, YES, post-COVID: Timing unknown						[chart_yn] = '1'				ps_main		@NONEOFTHEABOVE='0'
clinical_overview_part_3_symptoms	Major Symptoms PASC Met Y/N	calc						calc_major_yn			@HIDDEN @HIDDEN-PDF	calc_major_yn	clinical_overview_part_3_symptoms		calc	Major Symptoms PASC Met Y/N	if( ([ps_fatigue(3)] = '1' AND [ps_fatigue(1)] = '0') OR ([ps_sob(3)] = '1' AND [ps_sob(1)] = '0') OR ([ps_think(3)] = '1' AND [ps_think(1)] = '0') , '1', '0')								LV				@HIDDEN @HIDDEN-PDF
clinical_overview_part_3_symptoms	Minor Symptoms PASC Sum	calc						calc_minor			@HIDDEN @HIDDEN-PDF	calc_minor	clinical_overview_part_3_symptoms		calc	Minor Symptoms PASC Sum	sum( if(([ps_malaise(3)] = '1' AND [ps_malaise(1)] = '0'), 1, 0), if(([ps_weak(3)] = '1' AND [ps_weak(1)] = '0'), 1, 0), if(([ps_fever(3)] = '1' AND [ps_fever(1)] = '0'), 1, 0), if(([ps_sense(3)] = '1' AND [ps_sense(1)] = '0'), 1, 0), if(([ps_pain(3)] = '1' AND [ps_pain(1)] = '0'), 1, 0), if(([ps_cough(3)] = '1' AND [ps_cough(1)] = '0'), 1, 0), if(([ps_heart(3)] = '1' AND [ps_heart(1)] = '0'), 1,…								LV				@HIDDEN @HIDDEN-PDF
clinical_overview_part_3_symptoms	Minor Symptoms PASC Met Y/N	calc						calc_minor_yn			@HIDDEN @HIDDEN-PDF	calc_minor_yn	clinical_overview_part_3_symptoms		calc	Minor Symptoms PASC Met Y/N	if([calc_minor] >= 2, '1', '0')								LV				@HIDDEN @HIDDEN-PDF
clinical_overview_part_3_symptoms	PASC Current Definition Met	calc						calc_pasc			@HIDDEN @HIDDEN-PDF	calc_pasc	clinical_overview_part_3_symptoms		calc	PASC Current Definition Met	if([calc_minor_yn] = '1' OR [calc_major_yn] = '1', '1', '0')								LV				@HIDDEN @HIDDEN-PDF
medications	Medications form version:	text					@DEFAULT="1" @HIDDEN @HIDDEN-PDF	medsr_fversion			@DEFAULT="1" @HIDDEN @HIDDEN-PDF	medsr_fversion	medications		text	Medications form version:									LV				@DEFAULT="1" @HIDDEN @HIDDEN-PDF
medications	Date of Medications form collection:	text						medsr_colldt			@TODAY	medsr_colldt	medications		text	Date of Medications form collection:			date_mdy										@TODAY
medications	<div class="blue"><p> Please submit any medications indicated in the decedent's chart <b> within a year of date of death: </b> [dod] </p></div>	descriptive						med_yr				med_yr	medications		descriptive	<div class="blue"><p> Please submit any medications indicated in the decedent's chart <b> within a year of date of death: </b> [dod] </p></div>
medications	Medication name:	text						medsr_name				medsr_name	medications		text	Medication name:								y	LV
medications	Dose, route, frequency:	text						medsr_dose				medsr_dose	medications		text	Dose, route, frequency:		e.g. "30 mg po qd"							LV
medications	Date started (estimate):	text						medsr_startdt			@HIDEBUTTON	medsr_startdt	medications		text	Date started (estimate):			date_mdy						LV				@HIDEBUTTON
medications	Date stopped (estimate):	text						medsr_stopdt			@HIDEBUTTON	medsr_stopdt	medications		text	Date stopped (estimate):			date_mdy						LV				@HIDEBUTTON
medications	<div class="red"><p><b>Error:</b> The date the medication was stopped must be in the past.</p></div>	descriptive						mesdr_stopdt_dtwarning				mesdr_stopdt_dtwarning	medications		descriptive	<div class="red"><p><b>Error:</b> The date the medication was stopped must be in the past.</p></div>							[medsr_stopdt]<>"" and (datediff([medsr_stopdt], "today", "d", true)<0)
preinfection_imaging	Pre-Infection Imaging form version:	text					@DEFAULT="1" @HIDDEN @HIDDEN-PDF	pre_fversion			@DEFAULT="1" @HIDDEN @HIDDEN-PDF	pre_fversion	preinfection_imaging		text	Pre-Infection Imaging form version:									LV				@DEFAULT="1" @HIDDEN @HIDDEN-PDF
preinfection_imaging	Date of Pre-Infection Imaging form collection:	text						pre_colldt			@TODAY	pre_colldt	preinfection_imaging		text	Date of Pre-Infection Imaging form collection:			date_mdy										@TODAY
preinfection_imaging	Are there any lung CT scans available before first COVID infection? Reference infection date: [covid_dt]	radio						lungct_yn				lungct_yn	preinfection_imaging		radio	Are there any lung CT scans available before first COVID infection? Reference infection date: [covid_dt]	1, Yes | 0, No								LV
preinfection_imaging	What was the image date of the most recent lung CT before first COVID infection?	text						lungct_date1				lungct_date1	preinfection_imaging		text	What was the image date of the most recent lung CT before first COVID infection?			date_dmy				[lungct_yn] = '1'		LV
preinfection_imaging	Most recent lung before first COVID infection CT abnormal?	radio						lungct_abnorm				lungct_abnorm	preinfection_imaging		radio	Most recent lung before first COVID infection CT abnormal?	1, Abnormal | 0, No						[lungct_yn] = '1'		LV
preinfection_imaging	Are there any brain MRI scans available before first COVID infection? Reference infection date: [covid_dt]	radio						brainmri_yn				brainmri_yn	preinfection_imaging		radio	Are there any brain MRI scans available before first COVID infection? Reference infection date: [covid_dt]	1, Yes | 0, No								LV
preinfection_imaging	What was the image date of the most recent MRI scan before first COVID infection?	text						brainmri_date1				brainmri_date1	preinfection_imaging		text	What was the image date of the most recent MRI scan before first COVID infection?			date_dmy				[brainmri_yn] = '1'		LV
preinfection_imaging	Most recent brain MRI before first COVID infection abnormal?	radio						brainmri_abnorm				brainmri_abnorm	preinfection_imaging		radio	Most recent brain MRI before first COVID infection abnormal?	1, Abnormal | 0, No						[brainmri_yn] = '1'		LV
postmortem_imaging	Post-Mortem Imaging form version:	text					@DEFAULT="1" @HIDDEN @HIDDEN-PDF	postm_fversion			@DEFAULT="1" @HIDDEN @HIDDEN-PDF	postm_fversion	postmortem_imaging		text	Post-Mortem Imaging form version:									LV				@DEFAULT="1" @HIDDEN @HIDDEN-PDF
postmortem_imaging	Date of Post-Mortem Imaging form collection:	text						postm_colldt			@TODAY	postm_colldt	postmortem_imaging		text	Date of Post-Mortem Imaging form collection:			date_mdy										@TODAY
postmortem_imaging	<div class="blue"><p> You have indicated on <b> Clinical Overview Part 1 </b> that brain imaging was not consented. Please continue to the next form </p></div>	descriptive						restr_warn_1				restr_warn_1	postmortem_imaging		descriptive	<div class="blue"><p> You have indicated on <b> Clinical Overview Part 1 </b> that brain imaging was not consented. Please continue to the next form </p></div>							[auto_restr(1)] = '1'
postmortem_imaging	Was a post-mortem brain MRI performed?	radio						postm_mri_yn				postm_mri_yn	postmortem_imaging		radio	Was a post-mortem brain MRI performed?	1, Yes | 0, No						[auto_restr(1)] = '0'		LV
postmortem_imaging	What was the date of the MRI?	text						postm_mri_dt				postm_mri_dt	postmortem_imaging		text	What was the date of the MRI?			date_dmy				[postm_mri_yn] = '1'		LV
postmortem_imaging	What type of machine was used for the scan?	text						postm_mri_mach				postm_mri_mach	postmortem_imaging		text	What type of machine was used for the scan?							[postm_mri_yn] = '1'		LV
postmortem_imaging	Fluid type:	radio						postm_mri_fluid				postm_mri_fluid	postmortem_imaging		radio	Fluid type:	1, Fomblin | 2, Fluorinert						[postm_mri_yn] = '1'		LV
postmortem_imaging	MRI readable?	radio						postm_mri_read				postm_mri_read	postmortem_imaging		radio	MRI readable?	1, Yes | 0, No						[postm_mri_yn] = '1'		LV
laboratory_results	Laboratory Results form version	text					@HIDDEN @HIDDEN-PDF @DEFAULT="1"	clab_fversion			@HIDDEN @HIDDEN-PDF @DEFAULT="1"	clab_fversion	laboratory_results		text	Laboratory Results form version													@HIDDEN @HIDDEN-PDF @DEFAULT="1"
laboratory_results	Date of Laboratory form collection:	text						clab_colldt			@TODAY	clab_colldt	laboratory_results		text	Date of Laboratory form collection:			date_mdy										@TODAY
laboratory_results	<div class="blue"><p> Please enter most recent available lab data <b> before COVID infection </b> on [covid_dt].</p></div>	descriptive						clab_head				clab_head	laboratory_results		descriptive	<div class="blue"><p> Please enter most recent available lab data <b> before COVID infection </b> on [covid_dt].</p></div>
laboratory_results	Date of Blood urea nitrogen (BUN):	text						clab_bundt			@HIDEBUTTON	clab_bundt	laboratory_results	Blood urea nitrogen (BUN):	text	Date of Blood urea nitrogen (BUN):			date_mdy										@HIDEBUTTON
laboratory_results	Blood urea nitrogen (BUN) units:	radio						clab_bunu				clab_bunu	laboratory_results		radio	Blood urea nitrogen (BUN) units:	1, mmol/L | 2, mg/dL						[clab_bunnn(1)]="0"
laboratory_results	Blood urea nitrogen (BUN):	text						clab_bun				clab_bun	laboratory_results		text	Blood urea nitrogen (BUN):		mmol/L	number				[clab_bunu]="1" and [clab_bunnn(1)]="0"
laboratory_results	Blood urea nitrogen (BUN):	text						clab_bun_u2				clab_bun_u2	laboratory_results		text	Blood urea nitrogen (BUN):		mg/dL	number				[clab_bunu]="2" and [clab_bunnn(1)]="0"
laboratory_results	Blood urea nitrogen (BUN) non-numeric result:	checkbox						clab_bunnn				clab_bunnn	laboratory_results		checkbox	Blood urea nitrogen (BUN) non-numeric result:	1, Non-numeric Blood urea nitrogen (BUN) result<br>{clab_bunnnv:icons}						[clab_bun]="" and [clab_bun_u2]=""
laboratory_results	Blood urea nitrogen (BUN) non-numeric result:	text						clab_bunnnv				clab_bunnnv	laboratory_results		text	Blood urea nitrogen (BUN) non-numeric result:							[clab_bunnn(1)]="1"	y
laboratory_results	Blood urea nitrogen (BUN) abnormal:	radio						clab_bunab				clab_bunab	laboratory_results		radio	Blood urea nitrogen (BUN) abnormal:	1, Abnormal|0, No						[clab_bun]<>"" or [clab_bun_u2]<>"" or [clab_bunnnv]<>""	y
laboratory_results	Date of Creatinine (serum):	text						clab_creatsdt			@HIDEBUTTON	clab_creatsdt	laboratory_results	Creatinine (serum):	text	Date of Creatinine (serum):			date_mdy										@HIDEBUTTON
laboratory_results	Creatinine (serum):	text						clab_creats				clab_creats	laboratory_results		text	Creatinine (serum):		mg/dL	number				[clab_creatsnn(1)]="0"
laboratory_results	Creatinine (serum) non-numeric result:	checkbox						clab_creatsnn				clab_creatsnn	laboratory_results		checkbox	Creatinine (serum) non-numeric result:	1, Non-numeric Creatinine (serum) result<br>{clab_creatsnnv:icons}						[clab_creats]=""
laboratory_results	Creatinine (serum) non-numeric result:	text						clab_creatsnnv				clab_creatsnnv	laboratory_results		text	Creatinine (serum) non-numeric result:							[clab_creatsnn(1)]="1"	y
laboratory_results	Creatinine (serum) abnormal:	radio						clab_creatsab				clab_creatsab	laboratory_results		radio	Creatinine (serum) abnormal:	1, Abnormal|0, No						[clab_creats]<>"" or [clab_creatsnnv]<>""	y
laboratory_results	Date of Aspartate aminotransferase (AST):	text						clab_astdt			@HIDEBUTTON	clab_astdt	laboratory_results	Aspartate aminotransferase (AST):	text	Date of Aspartate aminotransferase (AST):			date_mdy										@HIDEBUTTON
laboratory_results	Aspartate aminotransferase (AST):	text						clab_ast				clab_ast	laboratory_results		text	Aspartate aminotransferase (AST):		U/L	number				[clab_astnn(1)]="0"
laboratory_results	Aspartate aminotransferase (AST) non-numeric result:	checkbox						clab_astnn				clab_astnn	laboratory_results		checkbox	Aspartate aminotransferase (AST) non-numeric result:	1, Non-numeric Aspartate aminotransferase (AST) result<br>{clab_astnnv:icons}						[clab_ast]=""
laboratory_results	Aspartate aminotransferase (AST) non-numeric result:	text						clab_astnnv				clab_astnnv	laboratory_results		text	Aspartate aminotransferase (AST) non-numeric result:							[clab_astnn(1)]="1"	y
laboratory_results	Aspartate aminotransferase (AST) abnormal:	radio						clab_astab				clab_astab	laboratory_results		radio	Aspartate aminotransferase (AST) abnormal:	1, Abnormal|0, No						[clab_ast]<>"" or [clab_astnnv]<>""	y
laboratory_results	Date of Alanine aminotransferase (ALT):	text						clab_altdt			@HIDEBUTTON	clab_altdt	laboratory_results	Alanine aminotransferase (ALT):	text	Date of Alanine aminotransferase (ALT):			date_mdy										@HIDEBUTTON
laboratory_results	Alanine aminotransferase (ALT):	text						clab_alt				clab_alt	laboratory_results		text	Alanine aminotransferase (ALT):		U/L	number				[clab_altnn(1)]="0"
laboratory_results	Alanine aminotransferase (ALT) non-numeric result:	checkbox						clab_altnn				clab_altnn	laboratory_results		checkbox	Alanine aminotransferase (ALT) non-numeric result:	1, Non-numeric Alanine transaminase (ALT) result<br>{clab_altnnv:icons}						[clab_alt]=""
laboratory_results	Alanine aminotransferase (ALT) non-numeric result:	text						clab_altnnv				clab_altnnv	laboratory_results		text	Alanine aminotransferase (ALT) non-numeric result:							[clab_altnn(1)]="1"	y
laboratory_results	Alanine aminotransferase (ALT) abnormal:	radio						clab_altab				clab_altab	laboratory_results		radio	Alanine aminotransferase (ALT) abnormal:	1, Abnormal|0, No						[clab_alt]<>"" or [clab_altnnv]<>""	y
laboratory_results	Date of White blood cells (WBC):	text						clab_wbcdt			@HIDEBUTTON	clab_wbcdt	laboratory_results	White blood cells (WBC):	text	Date of White blood cells (WBC):			date_mdy										@HIDEBUTTON
laboratory_results	White blood cells (WBC):	text						clab_wbc				clab_wbc	laboratory_results		text	White blood cells (WBC):		SI	number				[clab_wbcnn(1)]="0"
laboratory_results	White blood cells (WBC) non-numeric result:	checkbox						clab_wbcnn				clab_wbcnn	laboratory_results		checkbox	White blood cells (WBC) non-numeric result:	1, Non-numeric White blood cells (WBC) result<br>{clab_wbcnnv:icons}						[clab_wbc]=""
laboratory_results	White blood cells (WBC) non-numeric result:	text						clab_wbcnnv				clab_wbcnnv	laboratory_results		text	White blood cells (WBC) non-numeric result:							[clab_wbcnn(1)]="1"	y
laboratory_results	White blood cells (WBC) abnormal:	radio						clab_wbcab				clab_wbcab	laboratory_results		radio	White blood cells (WBC) abnormal:	1, Abnormal|0, No						[clab_wbc]<>"" or [clab_wbcnnv]<>""	y
laboratory_results	Date of Platelets:	text						clab_platedt			@HIDEBUTTON	clab_platedt	laboratory_results	Platelets:	text	Date of Platelets:			date_mdy										@HIDEBUTTON
laboratory_results	Platelets:	text						clab_plate				clab_plate	laboratory_results		text	Platelets:			number				[clab_platenn(1)]="0"
laboratory_results	Platelets non-numeric result:	checkbox						clab_platenn				clab_platenn	laboratory_results		checkbox	Platelets non-numeric result:	1, Non-numeric Platelets result<br>{clab_platennv:icons}						[clab_plate]=""
laboratory_results	Platelets non-numeric result:	text						clab_platennv				clab_platennv	laboratory_results		text	Platelets non-numeric result:							[clab_platenn(1)]="1"	y
laboratory_results	Platelets abnormal:	radio						clab_plateab				clab_plateab	laboratory_results		radio	Platelets abnormal:	1, Abnormal|0, No						[clab_plate]<>"" or [clab_platennv]<>""	y
laboratory_results	Date of NT-Pro BNP:	text						clab_ntprobnpdt			@HIDEBUTTON	clab_ntprobnpdt	laboratory_results	NT-Pro BNP:	text	Date of NT-Pro BNP:			date_mdy										@HIDEBUTTON
laboratory_results	NT-Pro BNP:	text						clab_ntprobnp				clab_ntprobnp	laboratory_results		text	NT-Pro BNP:		pg/mL	number				[clab_ntprobnpnn(1)]="0"
laboratory_results	NT-Pro BNP non-numeric result:	checkbox						clab_ntprobnpnn				clab_ntprobnpnn	laboratory_results		checkbox	NT-Pro BNP non-numeric result:	1, Non-numeric NT-Pro BNP result<br>{clab_ntprobnpnnv:icons}						[clab_ntprobnp]=""
laboratory_results	NT-Pro BNP non-numeric result:	text						clab_ntprobnpnnv				clab_ntprobnpnnv	laboratory_results		text	NT-Pro BNP non-numeric result:							[clab_ntprobnpnn(1)]="1"	y
laboratory_results	NT-Pro BNP abnormal:	radio						clab_ntprobnpab				clab_ntprobnpab	laboratory_results		radio	NT-Pro BNP abnormal:	1, Abnormal|0, No						[clab_ntprobnp]<>"" or [clab_ntprobnpnnv]<>""	y
laboratory_results	Date of Troponin:	text						clab_tropdt			@HIDEBUTTON	clab_tropdt	laboratory_results	Troponin:	text	Date of Troponin:			date_mdy										@HIDEBUTTON
laboratory_results	Which troponin marker was measured?:	radio						clab_tropmark				clab_tropmark	laboratory_results		radio	Which troponin marker was measured?:	1, Tn I|2, Tn T|3, hsTn
laboratory_results	What is the upper limit of normal for your troponin Tn I assay?:	text						clab_troptniul				clab_troptniul	laboratory_results		text	What is the upper limit of normal for your troponin Tn I assay?:		ng/mL	number				[clab_tropmark]="1"
laboratory_results	Troponin Tn I:	text						clab_troptni				clab_troptni	laboratory_results		text	Troponin Tn I:		ng/mL	number				[clab_tropmark]="1" and [clab_troptninn(1)]="0"
laboratory_results	Troponin Tn I non-numeric result:	checkbox						clab_troptninn				clab_troptninn	laboratory_results		checkbox	Troponin Tn I non-numeric result:	1, Non-numeric Troponin Tn I result<br>{clab_troptninnv:icons}						[clab_tropmark]="1" and [clab_troptni]=""
laboratory_results	Troponin Tn I non-numeric result:	text						clab_troptninnv				clab_troptninnv	laboratory_results		text	Troponin Tn I non-numeric result:							[clab_troptninn(1)]="1"	y
laboratory_results	Troponin Tn I abnormal:	radio						clab_troptniab				clab_troptniab	laboratory_results		radio	Troponin Tn I abnormal:	1, Abnormal|0, No						[clab_troptni]<>"" or [clab_troptninnv]<>""	y
laboratory_results	What is the upper limit of normal for your troponin Tn T assay?:	text						clab_troptntul				clab_troptntul	laboratory_results		text	What is the upper limit of normal for your troponin Tn T assay?:		ng/mL	number				[clab_tropmark]="2"
laboratory_results	Troponin Tn T:	text						clab_troptnt				clab_troptnt	laboratory_results		text	Troponin Tn T:		ng/mL	number				[clab_tropmark]="2" and [clab_troptntnn(1)]="0"
laboratory_results	Troponin Tn T non-numeric result:	checkbox						clab_troptntnn				clab_troptntnn	laboratory_results		checkbox	Troponin Tn T non-numeric result:	1, Non-numeric Troponin Tn T result<br>{clab_troptntnnv:icons}						[clab_tropmark]="2" and [clab_troptnt]=""
laboratory_results	Troponin Tn T non-numeric result:	text						clab_troptntnnv				clab_troptntnnv	laboratory_results		text	Troponin Tn T non-numeric result:							[clab_troptntnn(1)]="1"	y
laboratory_results	Troponin Tn T abnormal:	radio						clab_troptntab				clab_troptntab	laboratory_results		radio	Troponin Tn T abnormal:	1, Abnormal|0, No						[clab_troptnt]<>"" or [clab_troptntnnv]<>""	y
laboratory_results	What is the upper limit of normal for your troponin hsTn assay?:	text						clab_trophstnul				clab_trophstnul	laboratory_results		text	What is the upper limit of normal for your troponin hsTn assay?:		ng/L	number				[clab_tropmark]="3"
laboratory_results	Troponin hsTn:	text						clab_trophstn				clab_trophstn	laboratory_results		text	Troponin hsTn:		ng/L	number				[clab_tropmark]="3" and [clab_trophstnnn(1)]="0"
laboratory_results	Troponin hsTn non-numeric result:	checkbox						clab_trophstnnn				clab_trophstnnn	laboratory_results		checkbox	Troponin hsTn non-numeric result:	1, Non-numeric Troponin hsTn result<br>{clab_trophstnnnv:icons}						[clab_tropmark]="3" and [clab_trophstn]=""
laboratory_results	Troponin hsTn non-numeric result:	text						clab_trophstnnnv				clab_trophstnnnv	laboratory_results		text	Troponin hsTn non-numeric result:							[clab_trophstnnn(1)]="1"	y
laboratory_results	Troponin hsTn abnormal:	radio						clab_trophstnab				clab_trophstnab	laboratory_results		radio	Troponin hsTn abnormal:	1, Abnormal|0, No						[clab_trophstn]<>"" or [clab_trophstnnnv]<>""	y
laboratory_results	Date of D-dimer:	text						clab_ddimerdt			@HIDEBUTTON	clab_ddimerdt	laboratory_results	D-dimer:	text	Date of D-dimer:			date_mdy										@HIDEBUTTON
laboratory_results	D-dimer units:	radio						clab_ddimeru				clab_ddimeru	laboratory_results		radio	D-dimer units:	1, UG/ML FEU|2, ng/mL						[clab_ddimernn(1)]="0"
laboratory_results	D-dimer:	text						clab_ddimer_u1				clab_ddimer_u1	laboratory_results		text	D-dimer:		UG/ML FEU	number				[clab_ddimeru]="1" and [clab_ddimernn(1)]="0"
laboratory_results	D-dimer:	text						clab_ddimer_u2				clab_ddimer_u2	laboratory_results		text	D-dimer:		ng/mL	number				[clab_ddimeru]="2" and [clab_ddimernn(1)]="0"
laboratory_results	D-dimer non-numeric result:	checkbox						clab_ddimernn				clab_ddimernn	laboratory_results		checkbox	D-dimer non-numeric result:	1, Non-numeric D-dimer result<br>{clab_ddimernnv:icons}						[clab_ddimer_u1]="" and [clab_ddimer_u2]=""
laboratory_results	D-dimer non-numeric result:	text						clab_ddimernnv				clab_ddimernnv	laboratory_results		text	D-dimer non-numeric result:							[clab_ddimernn(1)]="1"	y
laboratory_results	D-dimer abnormal:	radio						clab_ddimerab				clab_ddimerab	laboratory_results		radio	D-dimer abnormal:	1, Abnormal|0, No						[clab_ddimer_u1]<>"" or [clab_ddimer_u2]<>"" or [clab_ddimernnv]<>""	y
laboratory_results	Date of Lactase deyhrodgenase:	text						clab_ldhdt			@HIDEBUTTON	clab_ldhdt	laboratory_results	Lactase deyhrodgenase:	text	Date of Lactase deyhrodgenase:			date_mdy										@HIDEBUTTON
laboratory_results	Lactase dehydrogenase units:	radio						clab_ldhu				clab_ldhu	laboratory_results		radio	Lactase dehydrogenase units:	1, U/L | 2, mkat/L						[clab_ldhnn(1)]="0"
laboratory_results	Lactase deyhrodgenase:	text						clab_ldh_u1				clab_ldh_u1	laboratory_results		text	Lactase deyhrodgenase:		U/L	number				[clab_ldhu]="1" and [clab_ldhnn(1)]="0"
laboratory_results	Lactase deyhrodgenase:	text						clab_ldh_u2				clab_ldh_u2	laboratory_results		text	Lactase deyhrodgenase:		mkat/L	number				[clab_ldhu]="2" and [clab_ldhnn(1)]="0"
laboratory_results	Lactase deyhrodgenase non-numeric result:	checkbox						clab_ldhnn				clab_ldhnn	laboratory_results		checkbox	Lactase deyhrodgenase non-numeric result:	1, Non-numeric Lactase deyhrodgenase result<br>{clab_ldhnnv:icons}						[clab_ldh_u1]="" and [clab_ldh_u2]=""
laboratory_results	Lactase deyhrodgenase non-numeric result:	text						clab_ldhnnv				clab_ldhnnv	laboratory_results		text	Lactase deyhrodgenase non-numeric result:							[clab_ldhnn(1)]="1"	y
laboratory_results	Lactase deyhrodgenase abnormal:	radio						clab_ldhab				clab_ldhab	laboratory_results		radio	Lactase deyhrodgenase abnormal:	1, Abnormal|0, No						[clab_ldh_u1]<>"" or [clab_ldh_u2]<>"" or [clab_ldhnnv]<>""	y
laboratory_results	Date of Ferritin:	text						clab_ferrdt			@HIDEBUTTON	clab_ferrdt	laboratory_results	Ferritin:	text	Date of Ferritin:			date_mdy										@HIDEBUTTON
laboratory_results	Ferritin units:	radio						clab_ferru				clab_ferru	laboratory_results		radio	Ferritin units:	1, ng/ml | 2, micro-g/L						[clab_ferrnn(1)]="0"
laboratory_results	Ferritin:	text						clab_ferr_u1				clab_ferr_u1	laboratory_results		text	Ferritin:		ng/ml	number				[clab_ferru]="1" and [clab_ferrnn(1)]="0"
laboratory_results	Ferritin:	text						clab_ferr_u2				clab_ferr_u2	laboratory_results		text	Ferritin:		micro-g/L	number				[clab_ferru]="2" and [clab_ferrnn(1)]="0"
laboratory_results	Ferritin non-numeric result:	checkbox						clab_ferrnn				clab_ferrnn	laboratory_results		checkbox	Ferritin non-numeric result:	1, Non-numeric Ferritin result<br>{clab_ferrnnv:icons}						[clab_ferr_u1]="" and [clab_ferr_u2]=""
laboratory_results	Ferritin non-numeric result:	text						clab_ferrnnv				clab_ferrnnv	laboratory_results		text	Ferritin non-numeric result:							[clab_ferrnn(1)]="1"	y
laboratory_results	Ferritin abnormal:	radio						clab_ferrab				clab_ferrab	laboratory_results		radio	Ferritin abnormal:	1, Abnormal|0, No						[clab_ferr_u1]<>"" or [clab_ferr_u2]<>"" or [clab_ferrnnv]<>""	y
biospecimens	Biospecimens form version:	text					@DEFAULT="1" @HIDDEN @HIDDEN-PDF	ac_fversion			@DEFAULT="1" @HIDDEN @HIDDEN-PDF	ac_fversion	biospecimens		text	Biospecimens form version:													@DEFAULT="1" @HIDDEN @HIDDEN-PDF
biospecimens	Date of Biospecimens form collection:	text						ac_colldt			@TODAY	ac_colldt	biospecimens		text	Date of Biospecimens form collection:			date_mdy										@TODAY
biospecimens	Field for normalizing times	descriptive						normalized_times				normalized_times	biospecimens		descriptive	Field for normalizing times
biospecimens	<div class="blue"><p><b>Date of death for reference:</b> [dod].</p></div>	descriptive						ac_desc_dod				ac_desc_dod	biospecimens		descriptive	<div class="blue"><p><b>Date of death for reference:</b> [dod].</p></div>							[dod] <> ""
biospecimens	Date and Time of Fixation	text						ac_fix_date_time			@HIDEBUTTON	ac_fix_date_time	biospecimens		text	Date and Time of Fixation			datetime_mdy					y					@HIDEBUTTON
biospecimens	Date and Time of Fixation normalized	text						ac_fix_date_time_norm			@HIDDEN @HIDDEN-PDF	ac_fix_date_time_norm	biospecimens		text	Date and Time of Fixation normalized													@HIDDEN @HIDDEN-PDF
biospecimens	Select Kit type:	dropdown					@DEFAULT = '1'	ac_sample_kit_type			@DEFAULT = '1'	ac_sample_kit_type	biospecimens	Kit Information	dropdown	Select Kit type:	1, RECOVER - Autopsy							y					@DEFAULT = '1'
biospecimens	<div class="rich-text-field-label"><p> </p> <table style="border-collapse: collapse; width: 100%; height: 86px;" border="1"> <tbody> <tr style="height: 17px;"> <td style="width: 18.148%; height: 17px; text-align: center;">Kit ID Entry 1</td> <td style="width: 27.1265%; height: 17px; text-align: center;">{ac_kit_id_1}</td> <td style="width: 16.2016%; height: 17px; text-align: center;">Kit ID Entry…	descriptive						ac_kit_level_group				ac_kit_level_group	biospecimens		descriptive	<div class="rich-text-field-label"><p> </p> <table style="border-collapse: collapse; width: 100%; height: 86px;" border="1"> <tbody> <tr style="height: 17px;"> <td style="width: 18.148%; height: 17px; text-align: center;">Kit ID Entry 1</td> <td style="width: 27.1265%; height: 17px; text-align: center;">{ac_kit_id_1}</td> <td style="width: 16.2016%; height: 17px; text-align: center;">Kit ID Entry…							[ac_csfcoll] = '1'
biospecimens	Kit ID	text						ac_kit_id_1				ac_kit_id_1	biospecimens		text	Kit ID								y
biospecimens	Please re-enter Kit ID	text						ac_kit_id_2				ac_kit_id_2	biospecimens		text	Please re-enter Kit ID								y
biospecimens	<div class="red"><p><b> Error: </b> Kit IDs do not match. Please check that Kit IDs are the same. </p></div>	descriptive						id_match_warn				id_match_warn	biospecimens		descriptive	<div class="red"><p><b> Error: </b> Kit IDs do not match. Please check that Kit IDs are the same. </p></div>							[ac_kit_id_1] <> [ac_kit_id_2] AND [ac_kit_id_2] <> '' AND [ac_kit_id_1] <> ''
biospecimens	Kit Annotation	notes						ac_kit_annotation				ac_kit_annotation	biospecimens		notes	Kit Annotation									LV
biospecimens	Blood spot card	radio						ac_bloodcoll				ac_bloodcoll	biospecimens	Inventory of Samples Collected	radio	Blood spot card	1, Collected | 0, Not collected										ac_collection
biospecimens	Serum Separating Tubes (SST)	radio						ac_sstcoll				ac_sstcoll	biospecimens		radio	Serum Separating Tubes (SST)	1, Collected | 0, Not collected										ac_collection
biospecimens	Cerebrospinal Fluid (CSF)	radio						ac_csfcoll				ac_csfcoll	biospecimens		radio	Cerebrospinal Fluid (CSF)	1, Collected | 0, Not collected										ac_collection
biospecimens	Bronchial Swab	radio						ac_bronchcoll				ac_bronchcoll	biospecimens		radio	Bronchial Swab	1, Collected | 0, Not collected										ac_collection
biospecimens	Stool	radio						ac_stoolcoll				ac_stoolcoll	biospecimens		radio	Stool	1, Collected | 0, Not collected										ac_collection
biospecimens	<div class="rich-text-field-label"><table id="SSTCollectionTable" style="width: 100%; height: 68px;" border="1"> <tbody> <tr style="height: 17px;"> <td style="height: 17px;" colspan="100%">SST Collection 'Please enter the sample id and centrifuge date/time for each collected SST tube'</td> </tr> <tr style="height: 17px;"> <td style="width: 15.7773%; height: 17px;">SST1 Sample ID</td> <td style="w…	descriptive						ac_stt_and_cpts				ac_stt_and_cpts	biospecimens	SST Collection and Processing	descriptive	<div class="rich-text-field-label"><table id="SSTCollectionTable" style="width: 100%; height: 68px;" border="1"> <tbody> <tr style="height: 17px;"> <td style="height: 17px;" colspan="100%">SST Collection 'Please enter the sample id and centrifuge date/time for each collected SST tube'</td> </tr> <tr style="height: 17px;"> <td style="width: 15.7773%; height: 17px;">SST1 Sample ID</td> <td style="w…							([ac_sample_kit_type] = '1' or [ac_sample_kit_type] = '2' or [ac_sample_kit_type] = '3') AND [ac_sstcoll] = '1'
biospecimens	Is the SST processing happening locally (at your study site) or centrally (at the PBC)?	radio						ac_sst_local				ac_sst_local	biospecimens		radio	Is the SST processing happening locally (at your study site) or centrally (at the PBC)?	1, Locally | 2, Centrally						([ac_sample_kit_type] = '1' or [ac_sample_kit_type] = '2' or [ac_sample_kit_type] = '3') AND [ac_sstcoll] = '1'		LV
biospecimens	<div class="rich-text-field-label"><table id="STT_Kit1" style="border-collapse: collapse; width: 100%;" border="1"> <tbody> <tr> <td style="width: 164.08%;" colspan="100%">SST 1 'Please enter the volume (in microliter) and freeze date time associated with each aliquot processed from the parent tube SST 1'</td> </tr> <tr> <td style="width: 10.261%;">SST1 Aliquot 1 ID</td> <td style="width: 16.1571…	descriptive						ac_sst_local_display				ac_sst_local_display	biospecimens		descriptive	<div class="rich-text-field-label"><table id="STT_Kit1" style="border-collapse: collapse; width: 100%;" border="1"> <tbody> <tr> <td style="width: 164.08%;" colspan="100%">SST 1 'Please enter the volume (in microliter) and freeze date time associated with each aliquot processed from the parent tube SST 1'</td> </tr> <tr> <td style="width: 10.261%;">SST1 Aliquot 1 ID</td> <td style="width: 16.1571…							([ac_sample_kit_type] = '1' or [ac_sample_kit_type] = '2' or [ac_sample_kit_type] = '3') and ([ac_sst_local]="1")
biospecimens	<div class="rich-text-field-label"><table id="STT_Kit1" style="border-collapse: collapse; width: 100%; height: 558px;" border="1"> <tbody> <tr style="height: 18px;"> <td style="width: 64.2254%; height: 18px;" colspan="4">CSF 'Please enter the volume (in microliter) and freeze date time associated with each CSF Aliquot'</td> </tr> <tr style="height: 36px;"> <td style="width: 10.261%; height: 36px;…	descriptive						ac_csf_local_display				ac_csf_local_display	biospecimens	CSF Collection and Processing	descriptive	<div class="rich-text-field-label"><table id="STT_Kit1" style="border-collapse: collapse; width: 100%; height: 558px;" border="1"> <tbody> <tr style="height: 18px;"> <td style="width: 64.2254%; height: 18px;" colspan="4">CSF 'Please enter the volume (in microliter) and freeze date time associated with each CSF Aliquot'</td> </tr> <tr style="height: 36px;"> <td style="width: 10.261%; height: 36px;…							[ac_csfcoll] = '1'
biospecimens	SST 1 Sample ID	text						ac_sst1_id				ac_sst1_id	biospecimens		text	SST 1 Sample ID		SST 1 Sample ID						y
biospecimens	SST1 Centrifuge Time	text						ac_sst1_centrifuge			@HIDEBUTTON	ac_sst1_centrifuge	biospecimens		text	SST1 Centrifuge Time			datetime_mdy										@HIDEBUTTON
biospecimens	SST1 Centrifuge Time normalized	text						ac_sst1_centrifuge_norm			@HIDDEN @HIDDEN-PDF	ac_sst1_centrifuge_norm	biospecimens		text	SST1 Centrifuge Time normalized													@HIDDEN @HIDDEN-PDF
biospecimens	SST2 Sample ID	text						ac_sst2_id				ac_sst2_id	biospecimens		text	SST2 Sample ID		SST 2 Sample ID
biospecimens	SST2 Centrifuge Time	text						ac_sst2_centrifuge			@HIDEBUTTON	ac_sst2_centrifuge	biospecimens		text	SST2 Centrifuge Time			datetime_mdy										@HIDEBUTTON
biospecimens	SST2 Centrifuge Time normalized	text						ac_sst2_centrifuge_norm			@HIDDEN @HIDDEN-PDF	ac_sst2_centrifuge_norm	biospecimens		text	SST2 Centrifuge Time normalized													@HIDDEN @HIDDEN-PDF
biospecimens	SST1 Aliquot 1 ID	text						ac_sst1aliquot1id				ac_sst1aliquot1id	biospecimens		text	SST1 Aliquot 1 ID
biospecimens	SST 1 Aliquot 1 Volume	text						ac_sst1aliquot1volume				ac_sst1aliquot1volume	biospecimens		text	SST 1 Aliquot 1 Volume		Aliquot Volume in µl (1 decimal digit required)	integer	1	1000
biospecimens	SST 1 Aliquot 1 Freeze Time	text						ac_sst1aliquot1freeze			@HIDEBUTTON	ac_sst1aliquot1freeze	biospecimens		text	SST 1 Aliquot 1 Freeze Time		Freeze Time in Hours	datetime_mdy										@HIDEBUTTON
biospecimens	SST 1 Aliquot 1 Freeze Time normalized	text						ac_sst1aliquot1freeze_norm			@HIDDEN @HIDDEN-PDF	ac_sst1aliquot1freeze_norm	biospecimens		text	SST 1 Aliquot 1 Freeze Time normalized													@HIDDEN @HIDDEN-PDF
biospecimens	SST 1 Aliquot 2 ID	text						ac_sst1aliquot2id				ac_sst1aliquot2id	biospecimens		text	SST 1 Aliquot 2 ID
biospecimens	SST 1 Aliquot 2 Volume	text						ac_sst1aliquot2volume				ac_sst1aliquot2volume	biospecimens		text	SST 1 Aliquot 2 Volume		Aliquot Volume in µl (1 decimal digit required)	integer	1	1000
biospecimens	SST 1 Aliquot 2 Freeze Time	text						ac_sst1aliquot2freeze			@HIDEBUTTON	ac_sst1aliquot2freeze	biospecimens		text	SST 1 Aliquot 2 Freeze Time		Freeze Time in Hours	datetime_mdy										@HIDEBUTTON
biospecimens	SST 1 Aliquot 2 Freeze Time normalized	text						ac_sst1aliquot2freeze_norm			@HIDDEN @HIDDEN-PDF	ac_sst1aliquot2freeze_norm	biospecimens		text	SST 1 Aliquot 2 Freeze Time normalized													@HIDDEN @HIDDEN-PDF
biospecimens	SST 1 Aliquot 3 ID	text						ac_sst1aliquot3id				ac_sst1aliquot3id	biospecimens		text	SST 1 Aliquot 3 ID
biospecimens	SST 1 Aliquot 3 Volume	text						ac_sst1aliquot3volume				ac_sst1aliquot3volume	biospecimens		text	SST 1 Aliquot 3 Volume		Aliquot Volume in µl (1 decimal digit required)	integer	1	1000
biospecimens	SST 1 Aliquot 3 Freeze Time	text						ac_sst1aliquot3freeze			@HIDEBUTTON	ac_sst1aliquot3freeze	biospecimens		text	SST 1 Aliquot 3 Freeze Time		Freeze Time in Hours	datetime_mdy										@HIDEBUTTON
biospecimens	SST 1 Aliquot 3 Freeze Time normalized	text						ac_sst1aliquot3freeze_norm			@HIDDEN @HIDDEN-PDF	ac_sst1aliquot3freeze_norm	biospecimens		text	SST 1 Aliquot 3 Freeze Time normalized													@HIDDEN @HIDDEN-PDF
biospecimens	SST 1 Aliquot 4 ID	text						ac_sst1aliquot4id				ac_sst1aliquot4id	biospecimens		text	SST 1 Aliquot 4 ID
biospecimens	SST 1 Aliquot 4 Volume	text						ac_sst1aliquot4volume				ac_sst1aliquot4volume	biospecimens		text	SST 1 Aliquot 4 Volume		Aliquot Volume in µl (1 decimal digit required)	integer	1	1000
biospecimens	SST 1 Aliquot 4 Freeze Time	text						ac_sst1aliquot4freeze			@HIDEBUTTON	ac_sst1aliquot4freeze	biospecimens		text	SST 1 Aliquot 4 Freeze Time		Freeze Time in Hours	datetime_mdy										@HIDEBUTTON
biospecimens	SST 1 Aliquot 4 Freeze Time normalized	text						ac_sst1aliquot4freeze_norm			@HIDDEN @HIDDEN-PDF	ac_sst1aliquot4freeze_norm	biospecimens		text	SST 1 Aliquot 4 Freeze Time normalized													@HIDDEN @HIDDEN-PDF
biospecimens	SST 1 Aliquot 5 ID	text						ac_sst1aliquot5id				ac_sst1aliquot5id	biospecimens		text	SST 1 Aliquot 5 ID
biospecimens	SST 2 Aliquot 1 Volume	text						ac_sst2aliquot1volume				ac_sst2aliquot1volume	biospecimens		text	SST 2 Aliquot 1 Volume		Aliquot Volume in µl (1 decimal digit required)	integer	1	1000
biospecimens	SST 1 Aliquot 5 Volume	text						ac_sst1aliquot5volume				ac_sst1aliquot5volume	biospecimens		text	SST 1 Aliquot 5 Volume		Aliquot Volume in µl (1 decimal digit required)	integer	1	1000
biospecimens	SST 1 Aliquot 5 Freeze Time	text						ac_sst1aliquot5freeze			@HIDEBUTTON	ac_sst1aliquot5freeze	biospecimens		text	SST 1 Aliquot 5 Freeze Time		Freeze Time in Hours	datetime_mdy										@HIDEBUTTON
biospecimens	SST 1 Aliquot 5 Freeze Time normalized	text						ac_sst1aliquot5freeze_norm			@HIDDEN @HIDDEN-PDF	ac_sst1aliquot5freeze_norm	biospecimens		text	SST 1 Aliquot 5 Freeze Time normalized													@HIDDEN @HIDDEN-PDF
biospecimens	SST 2 Aliquot 1 ID	text						ac_sst2aliquot1id				ac_sst2aliquot1id	biospecimens		text	SST 2 Aliquot 1 ID
biospecimens	SST 2 Aliquot 1 Freeze Time	text						ac_sst2aliquot1freeze			@HIDEBUTTON	ac_sst2aliquot1freeze	biospecimens		text	SST 2 Aliquot 1 Freeze Time		Freeze Time in Hours	datetime_mdy										@HIDEBUTTON
biospecimens	SST 2 Aliquot 1 Freeze Time normalized	text						ac_sst2aliquot1freeze_norm			@HIDDEN @HIDDEN-PDF	ac_sst2aliquot1freeze_norm	biospecimens		text	SST 2 Aliquot 1 Freeze Time normalized													@HIDDEN @HIDDEN-PDF
biospecimens	SST 2 Aliquot 2 ID	text						ac_sst2aliquot2id				ac_sst2aliquot2id	biospecimens		text	SST 2 Aliquot 2 ID
biospecimens	SST 2 Aliquot 2 Volume	text						ac_sst2aliquot2volume				ac_sst2aliquot2volume	biospecimens		text	SST 2 Aliquot 2 Volume		Aliquot Volume in µl (1 decimal digit required)	integer	1	1000
biospecimens	SST 2 Aliquot 2 Freeze Time	text						ac_sst2aliquot2freeze			@HIDEBUTTON	ac_sst2aliquot2freeze	biospecimens		text	SST 2 Aliquot 2 Freeze Time		Freeze Time in Hours	datetime_mdy										@HIDEBUTTON
biospecimens	SST 2 Aliquot 2 Freeze Time normalized	text						ac_sst2aliquot2freeze_norm			@HIDDEN @HIDDEN-PDF	ac_sst2aliquot2freeze_norm	biospecimens		text	SST 2 Aliquot 2 Freeze Time normalized													@HIDDEN @HIDDEN-PDF
biospecimens	SST 2 Aliquot 3 ID	text						ac_sst2aliquot3id				ac_sst2aliquot3id	biospecimens		text	SST 2 Aliquot 3 ID
biospecimens	SST 2 Aliquot 3 Volume	text						ac_sst2aliquot3volume				ac_sst2aliquot3volume	biospecimens		text	SST 2 Aliquot 3 Volume		Aliquot Volume in µl (1 decimal digit required)	integer	1	1000
biospecimens	SST 2 Aliquot 3 Freeze Time	text						ac_sst2aliquot3freeze			@HIDEBUTTON	ac_sst2aliquot3freeze	biospecimens		text	SST 2 Aliquot 3 Freeze Time		Freeze Time in Hours	datetime_mdy										@HIDEBUTTON
biospecimens	SST 2 Aliquot 3 Freeze Time normalized	text						ac_sst2aliquot3freeze_norm			@HIDDEN @HIDDEN-PDF	ac_sst2aliquot3freeze_norm	biospecimens		text	SST 2 Aliquot 3 Freeze Time normalized													@HIDDEN @HIDDEN-PDF
biospecimens	SST 2 Aliquot 4 ID	text						ac_sst2aliquot4id				ac_sst2aliquot4id	biospecimens		text	SST 2 Aliquot 4 ID
biospecimens	SST 2 Aliquot 4 Volume	text						ac_sst2aliquot4volume				ac_sst2aliquot4volume	biospecimens		text	SST 2 Aliquot 4 Volume		Aliquot Volume in µl (1 decimal digit required)	integer	1	1000
biospecimens	SST 2 Aliquot 4 Freeze Time	text						ac_sst2aliquot4freeze			@HIDEBUTTON	ac_sst2aliquot4freeze	biospecimens		text	SST 2 Aliquot 4 Freeze Time		Freeze Time in Hours	datetime_mdy										@HIDEBUTTON
biospecimens	SST 2 Aliquot 4 Freeze Time normalized	text						ac_sst2aliquot4freeze_norm			@HIDDEN @HIDDEN-PDF	ac_sst2aliquot4freeze_norm	biospecimens		text	SST 2 Aliquot 4 Freeze Time normalized													@HIDDEN @HIDDEN-PDF
biospecimens	SST 2 Aliquot 5 ID	text						ac_sst2aliquot5id				ac_sst2aliquot5id	biospecimens		text	SST 2 Aliquot 5 ID
biospecimens	SST 2 Aliquot 5 Volume	text						ac_sst2aliquot5volume				ac_sst2aliquot5volume	biospecimens		text	SST 2 Aliquot 5 Volume		Aliquot Volume in µl (1 decimal digit required)	integer	1	1000
biospecimens	SST 2 Aliquot 5 Freeze Time	text						ac_sst2aliquot5freeze			@HIDEBUTTON	ac_sst2aliquot5freeze	biospecimens		text	SST 2 Aliquot 5 Freeze Time		Freeze Time in Hours	datetime_mdy										@HIDEBUTTON
biospecimens	SST 2 Aliquot 5 Freeze Time normalized	text						ac_sst2aliquot5freeze_norm			@HIDDEN @HIDDEN-PDF	ac_sst2aliquot5freeze_norm	biospecimens		text	SST 2 Aliquot 5 Freeze Time normalized													@HIDDEN @HIDDEN-PDF
biospecimens	CSF Aliquot 1 ID	text						ac_csfaliquot1id				ac_csfaliquot1id	biospecimens		text	CSF Aliquot 1 ID
biospecimens	CSF Aliquot 1 Volume	text						ac_csfaliquot1volume				ac_csfaliquot1volume	biospecimens		text	CSF Aliquot 1 Volume		Aliquot Volume in µl (1 decimal digit required)	integer	1	1000
biospecimens	CSF Aliquot 1 Freeze Time	text						ac_csfaliquot1freeze			@HIDEBUTTON	ac_csfaliquot1freeze	biospecimens		text	CSF Aliquot 1 Freeze Time		Freeze Time in Hours	datetime_mdy										@HIDEBUTTON
biospecimens	CSF Aliquot 1 Freeze Time normalized	text						ac_csfaliquot1freeze_norm			@HIDDEN @HIDDEN-PDF	ac_csfaliquot1freeze_norm	biospecimens		text	CSF Aliquot 1 Freeze Time normalized													@HIDDEN @HIDDEN-PDF
biospecimens	CSF Aliquot 2 ID	text						ac_csfaliquot2id				ac_csfaliquot2id	biospecimens		text	CSF Aliquot 2 ID
biospecimens	CSF Aliquot 2 Volume	text						ac_csfaliquot2volume				ac_csfaliquot2volume	biospecimens		text	CSF Aliquot 2 Volume		Aliquot Volume in µl (1 decimal digit required)	integer	1	1000
biospecimens	CSF Aliquot 2 Freeze Time	text						ac_csfaliquot2freeze			@HIDEBUTTON	ac_csfaliquot2freeze	biospecimens		text	CSF Aliquot 2 Freeze Time		Freeze Time in Hours	datetime_mdy										@HIDEBUTTON
biospecimens	CSF Aliquot 2 Freeze Time normalized	text						ac_csfaliquot2freeze_norm			@HIDDEN @HIDDEN-PDF	ac_csfaliquot2freeze_norm	biospecimens		text	CSF Aliquot 2 Freeze Time normalized													@HIDDEN @HIDDEN-PDF
biospecimens	CSF Aliquot 3 ID	text						ac_csfaliquot3id				ac_csfaliquot3id	biospecimens		text	CSF Aliquot 3 ID
biospecimens	CSF Aliquot 3 Volume	text						ac_csfaliquot3volume				ac_csfaliquot3volume	biospecimens		text	CSF Aliquot 3 Volume		Aliquot Volume in µl (1 decimal digit required)	integer	1	1000
biospecimens	CSF Aliquot 3 Freeze Time	text						ac_csfaliquot3freeze			@HIDEBUTTON	ac_csfaliquot3freeze	biospecimens		text	CSF Aliquot 3 Freeze Time		Freeze Time in Hours	datetime_mdy										@HIDEBUTTON
biospecimens	CSF Aliquot 3 Freeze Time normalized	text						ac_csfaliquot3freeze_norm			@HIDDEN @HIDDEN-PDF	ac_csfaliquot3freeze_norm	biospecimens		text	CSF Aliquot 3 Freeze Time normalized													@HIDDEN @HIDDEN-PDF
biospecimens	CSF Aliquot 4 ID	text						ac_csfaliquot4id				ac_csfaliquot4id	biospecimens		text	CSF Aliquot 4 ID
biospecimens	CSF Aliquot 4 Volume	text						ac_csfaliquot4volume				ac_csfaliquot4volume	biospecimens		text	CSF Aliquot 4 Volume		Aliquot Volume in µl (1 decimal digit required)	integer	1	1000
biospecimens	CSF Aliquot 4 Freeze Time	text						ac_csfaliquot4freeze			@HIDEBUTTON	ac_csfaliquot4freeze	biospecimens		text	CSF Aliquot 4 Freeze Time		Freeze Time in Hours	datetime_mdy										@HIDEBUTTON
biospecimens	CSF Aliquot 4 Freeze Time normalized	text						ac_csfaliquot4freeze_norm			@HIDDEN @HIDDEN-PDF	ac_csfaliquot4freeze_norm	biospecimens		text	CSF Aliquot 4 Freeze Time normalized													@HIDDEN @HIDDEN-PDF
biospecimens	CSF Aliquot 5 ID	text						ac_csfaliquot5id				ac_csfaliquot5id	biospecimens		text	CSF Aliquot 5 ID
biospecimens	CSF Aliquot 5 Volume	text						ac_csfaliquot5volume				ac_csfaliquot5volume	biospecimens		text	CSF Aliquot 5 Volume		Aliquot Volume in µl (1 decimal digit required)	integer	1	1000
biospecimens	CSF Aliquot 5 Freeze Time	text						ac_csfaliquot5freeze			@HIDEBUTTON	ac_csfaliquot5freeze	biospecimens		text	CSF Aliquot 5 Freeze Time		Freeze Time in Hours	datetime_mdy										@HIDEBUTTON
biospecimens	CSF Aliquot 5 Freeze Time normalized	text						ac_csfaliquot5freeze_norm			@HIDDEN @HIDDEN-PDF	ac_csfaliquot5freeze_norm	biospecimens		text	CSF Aliquot 5 Freeze Time normalized													@HIDDEN @HIDDEN-PDF
biospecimens	CSF Aliquot 6 ID	text						ac_csfaliquot6id				ac_csfaliquot6id	biospecimens		text	CSF Aliquot 6 ID
biospecimens	CSF Aliquot 6 Volume	text						ac_csfaliquot6volume				ac_csfaliquot6volume	biospecimens		text	CSF Aliquot 6 Volume		Aliquot Volume in µl (1 decimal digit required)	integer	1	1000
biospecimens	CSF Aliquot 6 Freeze Time	text						ac_csfaliquot6freeze			@HIDEBUTTON	ac_csfaliquot6freeze	biospecimens		text	CSF Aliquot 6 Freeze Time		Freeze Time in Hours	datetime_mdy										@HIDEBUTTON
biospecimens	CSF Aliquot 6 Freeze Time normalized	text						ac_csfaliquot6freeze_norm			@HIDDEN @HIDDEN-PDF	ac_csfaliquot6freeze_norm	biospecimens		text	CSF Aliquot 6 Freeze Time normalized													@HIDDEN @HIDDEN-PDF
biospecimens	CSF Aliquot 7 ID	text						ac_csfaliquot7id				ac_csfaliquot7id	biospecimens		text	CSF Aliquot 7 ID
biospecimens	CSF Aliquot 7 Volume	text						ac_csfaliquot7volume				ac_csfaliquot7volume	biospecimens		text	CSF Aliquot 7 Volume		Aliquot Volume in µl (1 decimal digit required)	integer	1	1000
biospecimens	CSF Aliquot 7 Freeze Time	text						ac_csfaliquot7freeze			@HIDEBUTTON	ac_csfaliquot7freeze	biospecimens		text	CSF Aliquot 7 Freeze Time		Freeze Time in Hours	datetime_mdy										@HIDEBUTTON
biospecimens	CSF Aliquot 7 Freeze Time normalized	text						ac_csfaliquot7freeze_norm			@HIDDEN @HIDDEN-PDF	ac_csfaliquot7freeze_norm	biospecimens		text	CSF Aliquot 7 Freeze Time normalized													@HIDDEN @HIDDEN-PDF
biospecimens	CSF Aliquot 8 ID	text						ac_csfaliquot8id				ac_csfaliquot8id	biospecimens		text	CSF Aliquot 8 ID
biospecimens	CSF Aliquot 8 Volume	text						ac_csfaliquot8volume				ac_csfaliquot8volume	biospecimens		text	CSF Aliquot 8 Volume		Aliquot Volume in µl (1 decimal digit required)	integer	1	1000
biospecimens	CSF Aliquot 8 Freeze Time	text						ac_csfaliquot8freeze			@HIDEBUTTON	ac_csfaliquot8freeze	biospecimens		text	CSF Aliquot 8 Freeze Time		Freeze Time in Hours	datetime_mdy										@HIDEBUTTON
biospecimens	CSF Aliquot 8 Freeze Time normalized	text						ac_csfaliquot8freeze_norm			@HIDDEN @HIDDEN-PDF	ac_csfaliquot8freeze_norm	biospecimens		text	CSF Aliquot 8 Freeze Time normalized													@HIDDEN @HIDDEN-PDF
biospecimens	CSF Aliquot 9 ID	text						ac_csfaliquot9id				ac_csfaliquot9id	biospecimens		text	CSF Aliquot 9 ID
biospecimens	CSF Aliquot 9 Volume	text						ac_csfaliquot9volume				ac_csfaliquot9volume	biospecimens		text	CSF Aliquot 9 Volume		Aliquot Volume in µl (1 decimal digit required)	integer	1	1000
biospecimens	CSF Aliquot 9 Freeze Time	text						ac_csfaliquot9freeze			@HIDEBUTTON	ac_csfaliquot9freeze	biospecimens		text	CSF Aliquot 9 Freeze Time		Freeze Time in Hours	datetime_mdy										@HIDEBUTTON
biospecimens	CSF Aliquot 9 Freeze Time normalized	text						ac_csfaliquot9freeze_norm			@HIDDEN @HIDDEN-PDF	ac_csfaliquot9freeze_norm	biospecimens		text	CSF Aliquot 9 Freeze Time normalized													@HIDDEN @HIDDEN-PDF
biospecimens	CSF Aliquot 10 ID	text						ac_csfaliquot10id				ac_csfaliquot10id	biospecimens		text	CSF Aliquot 10 ID
biospecimens	CSF Aliquot 10 Volume	text						ac_csfaliquot10volume				ac_csfaliquot10volume	biospecimens		text	CSF Aliquot 10 Volume		Aliquot Volume in µl (1 decimal digit required)	integer	1	1000
biospecimens	CSF Aliquot 10 Freeze Time	text						ac_csfaliquot10freeze			@HIDEBUTTON	ac_csfaliquot10freeze	biospecimens		text	CSF Aliquot 10 Freeze Time		Freeze Time in Hours	datetime_mdy										@HIDEBUTTON
biospecimens	CSF Aliquot 10 Freeze Time normalized	text						ac_csfaliquot10freeze_norm			@HIDDEN @HIDDEN-PDF	ac_csfaliquot10freeze_norm	biospecimens		text	CSF Aliquot 10 Freeze Time normalized													@HIDDEN @HIDDEN-PDF
biospecimens	1: Sural nerve [3 mm, Embed on End]	checkbox					@NONEOFTHEABOVE = '9,0'	tb_sural_nv			@NONEOFTHEABOVE = '9,0'	tb_sural_nv	biospecimens	Tissue Blocks (Including Additional Tissues)	checkbox	1: Sural nerve [3 mm, Embed on End]	9, All three samples collected | 1, FFPE | 2, Snap Frozen 1 | 3, Snap Frozen 2 | 0, None collected							y			samples		@NONEOFTHEABOVE = '9,0'
biospecimens	2: Peroneal nerve [3 mm, Embed on End]	checkbox					@NONEOFTHEABOVE = '9,0'	tb_pero_nv			@NONEOFTHEABOVE = '9,0'	tb_pero_nv	biospecimens		checkbox	2: Peroneal nerve [3 mm, Embed on End]	9, All three samples collected | 1, FFPE | 2, Snap Frozen 1 | 3, Snap Frozen 2 | 0, None collected							y			samples		@NONEOFTHEABOVE = '9,0'
biospecimens	3: Skin, Calf including subcutis, 5 mm punch	checkbox					@NONEOFTHEABOVE = '9,0'	tb_skin			@NONEOFTHEABOVE = '9,0'	tb_skin	biospecimens		checkbox	3: Skin, Calf including subcutis, 5 mm punch	9, All three samples collected | 1, FFPE | 2, Snap Frozen 1 | 3, Snap Frozen 2 | 0, None collected							y			samples		@NONEOFTHEABOVE = '9,0'
biospecimens	4: Muscle, Gastrocnemius	checkbox					@NONEOFTHEABOVE = '9,0'	tb_gstr_musc			@NONEOFTHEABOVE = '9,0'	tb_gstr_musc	biospecimens		checkbox	4: Muscle, Gastrocnemius	9, All three samples collected | 1, FFPE | 2, Snap Frozen 1 | 3, Snap Frozen 2 | 0, None collected							y			samples		@NONEOFTHEABOVE = '9,0'
biospecimens	5: Muscle, Psoas	checkbox					@NONEOFTHEABOVE = '9,0'	tb_psoas_musc			@NONEOFTHEABOVE = '9,0'	tb_psoas_musc	biospecimens		checkbox	5: Muscle, Psoas	9, All three samples collected | 1, FFPE | 2, Snap Frozen 1 | 3, Snap Frozen 2 | 0, None collected							y			samples		@NONEOFTHEABOVE = '9,0'
biospecimens	6: Duodenum	checkbox					@NONEOFTHEABOVE = '9,0'	tb_duod			@NONEOFTHEABOVE = '9,0'	tb_duod	biospecimens		checkbox	6: Duodenum	9, All three samples collected | 1, FFPE | 2, Snap Frozen 1 | 3, Snap Frozen 2 | 0, None collected							y			samples		@NONEOFTHEABOVE = '9,0'
biospecimens	7: Ileum	checkbox					@NONEOFTHEABOVE = '9,0'	tb_ileum			@NONEOFTHEABOVE = '9,0'	tb_ileum	biospecimens		checkbox	7: Ileum	9, All three samples collected | 1, FFPE | 2, Snap Frozen 1 | 3, Snap Frozen 2 | 0, None collected							y			samples		@NONEOFTHEABOVE = '9,0'
biospecimens	8: Colon, right	checkbox					@NONEOFTHEABOVE = '9,0'	tb_rt_colon			@NONEOFTHEABOVE = '9,0'	tb_rt_colon	biospecimens		checkbox	8: Colon, right	9, All three samples collected | 1, FFPE | 2, Snap Frozen 1 | 3, Snap Frozen 2 | 0, None collected							y			samples		@NONEOFTHEABOVE = '9,0'
biospecimens	9: Colon, descending/sigmoid	checkbox					@NONEOFTHEABOVE = '9,0'	tb_desc_colon			@NONEOFTHEABOVE = '9,0'	tb_desc_colon	biospecimens		checkbox	9: Colon, descending/sigmoid	9, All three samples collected | 1, FFPE | 2, Snap Frozen 1 | 3, Snap Frozen 2 | 0, None collected							y			samples		@NONEOFTHEABOVE = '9,0'
biospecimens	10: Adrenal	checkbox					@NONEOFTHEABOVE = '9,0'	tb_adren			@NONEOFTHEABOVE = '9,0'	tb_adren	biospecimens		checkbox	10: Adrenal	9, All three samples collected | 1, FFPE | 2, Snap Frozen 1 | 3, Snap Frozen 2 | 0, None collected							y			samples		@NONEOFTHEABOVE = '9,0'
biospecimens	11: Aorta, Ascending	checkbox					@NONEOFTHEABOVE = '9,0'	tb_aorta_asc			@NONEOFTHEABOVE = '9,0'	tb_aorta_asc	biospecimens		checkbox	11: Aorta, Ascending	9, All three samples collected | 1, FFPE | 2, Snap Frozen 1 | 3, Snap Frozen 2 | 0, None collected							y			samples		@NONEOFTHEABOVE = '9,0'
biospecimens	12: Right Ventricle, Posterior	checkbox					@NONEOFTHEABOVE = '9,0'	tb_rt_vent_post			@NONEOFTHEABOVE = '9,0'	tb_rt_vent_post	biospecimens		checkbox	12: Right Ventricle, Posterior	9, All three samples collected | 1, FFPE | 2, Snap Frozen 1 | 3, Snap Frozen 2 | 0, None collected							y			samples		@NONEOFTHEABOVE = '9,0'
biospecimens	13: Left Ventricle, Lateral	checkbox					@NONEOFTHEABOVE = '9,0'	tb_lt_vent_lat			@NONEOFTHEABOVE = '9,0'	tb_lt_vent_lat	biospecimens		checkbox	13: Left Ventricle, Lateral	9, All three samples collected | 1, FFPE | 2, Snap Frozen 1 | 3, Snap Frozen 2 | 0, None collected							y			samples		@NONEOFTHEABOVE = '9,0'
biospecimens	14: Left Ventricle, Basal	checkbox					@NONEOFTHEABOVE = '9,0'	tb_lt_vent_bas			@NONEOFTHEABOVE = '9,0'	tb_lt_vent_bas	biospecimens		checkbox	14: Left Ventricle, Basal	9, All three samples collected | 1, FFPE | 2, Snap Frozen 1 | 3, Snap Frozen 2 | 0, None collected							y			samples		@NONEOFTHEABOVE = '9,0'
biospecimens	15: Right Atrium/SVC (near SA node)	checkbox					@NONEOFTHEABOVE = '9,0'	tb_rt_atr			@NONEOFTHEABOVE = '9,0'	tb_rt_atr	biospecimens		checkbox	15: Right Atrium/SVC (near SA node)	9, All three samples collected | 1, FFPE | 2, Snap Frozen 1 | 3, Snap Frozen 2 | 0, None collected							y			samples		@NONEOFTHEABOVE = '9,0'
biospecimens	16: Left Atrium	checkbox					@NONEOFTHEABOVE = '9,0'	tb_lt_atr			@NONEOFTHEABOVE = '9,0'	tb_lt_atr	biospecimens		checkbox	16: Left Atrium	9, All three samples collected | 1, FFPE | 2, Snap Frozen 1 | 3, Snap Frozen 2 | 0, None collected							y			samples		@NONEOFTHEABOVE = '9,0'
biospecimens	17: Coronary artery, right	checkbox					@NONEOFTHEABOVE = '9,0'	tb_rt_cor_art			@NONEOFTHEABOVE = '9,0'	tb_rt_cor_art	biospecimens		checkbox	17: Coronary artery, right	9, All three samples collected | 1, FFPE | 2, Snap Frozen 1 | 3, Snap Frozen 2 | 0, None collected							y			samples		@NONEOFTHEABOVE = '9,0'
biospecimens	18: Coronary artery, left	checkbox					@NONEOFTHEABOVE = '9,0'	tb_lt_cor_art			@NONEOFTHEABOVE = '9,0'	tb_lt_cor_art	biospecimens		checkbox	18: Coronary artery, left	9, All three samples collected | 1, FFPE | 2, Snap Frozen 1 | 3, Snap Frozen 2 | 0, None collected							y			samples		@NONEOFTHEABOVE = '9,0'
biospecimens	19: Cardiac Lesional tissue [describe at bottom of page]	checkbox					@NONEOFTHEABOVE = '9,0'	tb_card_les			@NONEOFTHEABOVE = '9,0'	tb_card_les	biospecimens		checkbox	19: Cardiac Lesional tissue [describe at bottom of page]	9, All three samples collected | 1, FFPE | 2, Snap Frozen 1 | 3, Snap Frozen 2 | 0, None collected							y			samples		@NONEOFTHEABOVE = '9,0'
biospecimens	20: Hilar/Mediastinal Lymph nodes	checkbox					@NONEOFTHEABOVE = '9,0'	tb_hil_lymph			@NONEOFTHEABOVE = '9,0'	tb_hil_lymph	biospecimens		checkbox	20: Hilar/Mediastinal Lymph nodes	9, All three samples collected | 1, FFPE | 2, Snap Frozen 1 | 3, Snap Frozen 2 | 0, None collected							y			samples		@NONEOFTHEABOVE = '9,0'
biospecimens	21: Trachea	checkbox					@NONEOFTHEABOVE = '9,0'	tb_trachea			@NONEOFTHEABOVE = '9,0'	tb_trachea	biospecimens		checkbox	21: Trachea	9, All three samples collected | 1, FFPE | 2, Snap Frozen 1 | 3, Snap Frozen 2 | 0, None collected							y			samples		@NONEOFTHEABOVE = '9,0'
biospecimens	22: Right upper lobe, with pleura	checkbox					@NONEOFTHEABOVE = '9,0'	tb_rt_upp			@NONEOFTHEABOVE = '9,0'	tb_rt_upp	biospecimens		checkbox	22: Right upper lobe, with pleura	9, All three samples collected | 1, FFPE | 2, Snap Frozen 1 | 3, Snap Frozen 2 | 0, None collected							y			samples		@NONEOFTHEABOVE = '9,0'
biospecimens	23: Right middle lobe	checkbox					@NONEOFTHEABOVE = '9,0'	tb_rt_mid			@NONEOFTHEABOVE = '9,0'	tb_rt_mid	biospecimens		checkbox	23: Right middle lobe	9, All three samples collected | 1, FFPE | 2, Snap Frozen 1 | 3, Snap Frozen 2 | 0, None collected							y			samples		@NONEOFTHEABOVE = '9,0'
biospecimens	24: Right lower lobe	checkbox					@NONEOFTHEABOVE = '9,0'	tb_rt_low			@NONEOFTHEABOVE = '9,0'	tb_rt_low	biospecimens		checkbox	24: Right lower lobe	9, All three samples collected | 1, FFPE | 2, Snap Frozen 1 | 3, Snap Frozen 2 | 0, None collected							y			samples		@NONEOFTHEABOVE = '9,0'
biospecimens	25: Left upper lobe, with pleura	checkbox					@NONEOFTHEABOVE = '9,0'	tb_lt_upp			@NONEOFTHEABOVE = '9,0'	tb_lt_upp	biospecimens		checkbox	25: Left upper lobe, with pleura	9, All three samples collected | 1, FFPE | 2, Snap Frozen 1 | 3, Snap Frozen 2 | 0, None collected							y			samples		@NONEOFTHEABOVE = '9,0'
biospecimens	26: Left lower lobe	checkbox					@NONEOFTHEABOVE = '9,0'	tb_lt_low			@NONEOFTHEABOVE = '9,0'	tb_lt_low	biospecimens		checkbox	26: Left lower lobe	9, All three samples collected | 1, FFPE | 2, Snap Frozen 1 | 3, Snap Frozen 2 | 0, None collected							y			samples		@NONEOFTHEABOVE = '9,0'
biospecimens	27: Lung Lesional Tissue [describe at bottom of page]	checkbox					@NONEOFTHEABOVE = '9,0'	tb_lung_les			@NONEOFTHEABOVE = '9,0'	tb_lung_les	biospecimens		checkbox	27: Lung Lesional Tissue [describe at bottom of page]	9, All three samples collected | 1, FFPE | 2, Snap Frozen 1 | 3, Snap Frozen 2 | 0, None collected							y			samples		@NONEOFTHEABOVE = '9,0'
biospecimens	28: Spleen	checkbox					@NONEOFTHEABOVE = '9,0'	tb_spleen			@NONEOFTHEABOVE = '9,0'	tb_spleen	biospecimens		checkbox	28: Spleen	9, All three samples collected | 1, FFPE | 2, Snap Frozen 1 | 3, Snap Frozen 2 | 0, None collected							y			samples		@NONEOFTHEABOVE = '9,0'
biospecimens	29: Bone Marrow (rib squeeze)	checkbox					@NONEOFTHEABOVE = '9,0'	tb_bon_mar			@NONEOFTHEABOVE = '9,0'	tb_bon_mar	biospecimens		checkbox	29: Bone Marrow (rib squeeze)	9, All three samples collected | 1, FFPE | 2, Snap Frozen 1 | 3, Snap Frozen 2 | 0, None collected							y			samples		@NONEOFTHEABOVE = '9,0'
biospecimens	30: Pancreas	checkbox					@NONEOFTHEABOVE = '9,0'	tb_panc			@NONEOFTHEABOVE = '9,0'	tb_panc	biospecimens		checkbox	30: Pancreas	9, All three samples collected | 1, FFPE | 2, Snap Frozen 1 | 3, Snap Frozen 2 | 0, None collected							y			samples		@NONEOFTHEABOVE = '9,0'
biospecimens	31: Liver, right lobe (central)	checkbox					@NONEOFTHEABOVE = '9,0'	tb_liv			@NONEOFTHEABOVE = '9,0'	tb_liv	biospecimens		checkbox	31: Liver, right lobe (central)	9, All three samples collected | 1, FFPE | 2, Snap Frozen 1 | 3, Snap Frozen 2 | 0, None collected							y			samples		@NONEOFTHEABOVE = '9,0'
biospecimens	32: Mesenteric fat	checkbox					@NONEOFTHEABOVE = '9,0'	tb_fat			@NONEOFTHEABOVE = '9,0'	tb_fat	biospecimens		checkbox	32: Mesenteric fat	9, All three samples collected | 1, FFPE | 2, Snap Frozen 1 | 3, Snap Frozen 2 | 0, None collected							y			samples		@NONEOFTHEABOVE = '9,0'
biospecimens	33: Kidney, right or left	checkbox					@NONEOFTHEABOVE = '9,0'	tb_kidney			@NONEOFTHEABOVE = '9,0'	tb_kidney	biospecimens		checkbox	33: Kidney, right or left	9, All three samples collected | 1, FFPE | 2, Snap Frozen 1 | 3, Snap Frozen 2 | 0, None collected							y			samples		@NONEOFTHEABOVE = '9,0'
biospecimens	34: Renal lesional tissue [describe at bottom of page]	checkbox					@NONEOFTHEABOVE = '9,0'	tb_ren_les			@NONEOFTHEABOVE = '9,0'	tb_ren_les	biospecimens		checkbox	34: Renal lesional tissue [describe at bottom of page]	9, All three samples collected | 1, FFPE | 2, Snap Frozen 1 | 3, Snap Frozen 2 | 0, None collected							y			samples		@NONEOFTHEABOVE = '9,0'
biospecimens	35: Testis	checkbox					@NONEOFTHEABOVE = '9,0'	tb_testis			@NONEOFTHEABOVE = '9,0'	tb_testis	biospecimens		checkbox	35: Testis	9, All three samples collected | 1, FFPE | 2, Snap Frozen 1 | 3, Snap Frozen 2 | 0, None collected							y			samples		@NONEOFTHEABOVE = '9,0'
biospecimens	36: Ovary	checkbox					@NONEOFTHEABOVE = '9,0'	tb_ovary			@NONEOFTHEABOVE = '9,0'	tb_ovary	biospecimens		checkbox	36: Ovary	9, All three samples collected | 1, FFPE | 2, Snap Frozen 1 | 3, Snap Frozen 2 | 0, None collected							y			samples		@NONEOFTHEABOVE = '9,0'
biospecimens	37: Fallopian Tube	checkbox					@NONEOFTHEABOVE = '9,0'	tb_fall_tub			@NONEOFTHEABOVE = '9,0'	tb_fall_tub	biospecimens		checkbox	37: Fallopian Tube	9, All three samples collected | 1, FFPE | 2, Snap Frozen 1 | 3, Snap Frozen 2 | 0, None collected							y			samples		@NONEOFTHEABOVE = '9,0'
biospecimens	38: Olfactory bulb	checkbox					@NONEOFTHEABOVE = '9,0'	tb_olf_bulb			@NONEOFTHEABOVE = '9,0'	tb_olf_bulb	biospecimens		checkbox	38: Olfactory bulb	9, All three samples collected | 1, FFPE | 2, Snap Frozen 1 | 3, Snap Frozen 2 | 0, None collected							y			samples		@NONEOFTHEABOVE = '9,0'
biospecimens	39: Frontal cortex with leptomeninges	checkbox					@NONEOFTHEABOVE = '9,0'	tb_fr_cort			@NONEOFTHEABOVE = '9,0'	tb_fr_cort	biospecimens		checkbox	39: Frontal cortex with leptomeninges	9, All three samples collected | 1, FFPE | 2, Snap Frozen 1 | 3, Snap Frozen 2 | 0, None collected							y			samples		@NONEOFTHEABOVE = '9,0'
biospecimens	40: Basal ganglia	checkbox					@NONEOFTHEABOVE = '9,0'	tb_bas_gang			@NONEOFTHEABOVE = '9,0'	tb_bas_gang	biospecimens		checkbox	40: Basal ganglia	9, All three samples collected | 1, FFPE | 2, Snap Frozen 1 | 3, Snap Frozen 2 | 0, None collected							y			samples		@NONEOFTHEABOVE = '9,0'
biospecimens	41: Thalamus	checkbox					@NONEOFTHEABOVE = '9,0'	tb_thal			@NONEOFTHEABOVE = '9,0'	tb_thal	biospecimens		checkbox	41: Thalamus	9, All three samples collected | 1, FFPE | 2, Snap Frozen 1 | 3, Snap Frozen 2 | 0, None collected							y			samples		@NONEOFTHEABOVE = '9,0'
biospecimens	42: Hippocampus	checkbox					@NONEOFTHEABOVE = '9,0'	tb_hippo			@NONEOFTHEABOVE = '9,0'	tb_hippo	biospecimens		checkbox	42: Hippocampus	9, All three samples collected | 1, FFPE | 2, Snap Frozen 1 | 3, Snap Frozen 2 | 0, None collected							y			samples		@NONEOFTHEABOVE = '9,0'
biospecimens	43: Occipital cortex	checkbox					@NONEOFTHEABOVE = '9,0'	tb_occip			@NONEOFTHEABOVE = '9,0'	tb_occip	biospecimens		checkbox	43: Occipital cortex	9, All three samples collected | 1, FFPE | 2, Snap Frozen 1 | 3, Snap Frozen 2 | 0, None collected							y			samples		@NONEOFTHEABOVE = '9,0'
biospecimens	44: Amygdala	checkbox					@NONEOFTHEABOVE = '9,0'	tb_amyg			@NONEOFTHEABOVE = '9,0'	tb_amyg	biospecimens		checkbox	44: Amygdala	9, All three samples collected | 1, FFPE | 2, Snap Frozen 1 | 3, Snap Frozen 2 | 0, None collected							y			samples		@NONEOFTHEABOVE = '9,0'
biospecimens	45: Pons	checkbox					@NONEOFTHEABOVE = '9,0'	tb_pons			@NONEOFTHEABOVE = '9,0'	tb_pons	biospecimens		checkbox	45: Pons	9, All three samples collected | 1, FFPE | 2, Snap Frozen 1 | 3, Snap Frozen 2 | 0, None collected							y			samples		@NONEOFTHEABOVE = '9,0'
biospecimens	46: Choroid plexus	checkbox					@NONEOFTHEABOVE = '9,0'	tb_chor_plex			@NONEOFTHEABOVE = '9,0'	tb_chor_plex	biospecimens		checkbox	46: Choroid plexus	9, All three samples collected | 1, FFPE | 2, Snap Frozen 1 | 3, Snap Frozen 2 | 0, None collected							y			samples		@NONEOFTHEABOVE = '9,0'
biospecimens	47: Medulla (area postrema)	checkbox					@NONEOFTHEABOVE = '9,0'	tb_medul			@NONEOFTHEABOVE = '9,0'	tb_medul	biospecimens		checkbox	47: Medulla (area postrema)	9, All three samples collected | 1, FFPE | 2, Snap Frozen 1 | 3, Snap Frozen 2 | 0, None collected							y			samples		@NONEOFTHEABOVE = '9,0'
biospecimens	48: Cerebellum with dentate	checkbox					@NONEOFTHEABOVE = '9,0'	tb_cereb			@NONEOFTHEABOVE = '9,0'	tb_cereb	biospecimens		checkbox	48: Cerebellum with dentate	9, All three samples collected | 1, FFPE | 2, Snap Frozen 1 | 3, Snap Frozen 2 | 0, None collected							y			samples		@NONEOFTHEABOVE = '9,0'
biospecimens	49: Dura with sinus	checkbox					@NONEOFTHEABOVE = '9,0'	tb_dura			@NONEOFTHEABOVE = '9,0'	tb_dura	biospecimens		checkbox	49: Dura with sinus	9, All three samples collected | 1, FFPE | 2, Snap Frozen 1 | 3, Snap Frozen 2 | 0, None collected							y			samples		@NONEOFTHEABOVE = '9,0'
biospecimens	50: Spinal cord (thorax) with dorsal root ganglia	checkbox					@NONEOFTHEABOVE = '9,0'	tb_spinal			@NONEOFTHEABOVE = '9,0'	tb_spinal	biospecimens		checkbox	50: Spinal cord (thorax) with dorsal root ganglia	9, All three samples collected | 1, FFPE | 2, Snap Frozen 1 | 3, Snap Frozen 2 | 0, None collected							y			samples		@NONEOFTHEABOVE = '9,0'
biospecimens	51: Sympathetic chain with ganglia	checkbox					@NONEOFTHEABOVE = '9,0'	tb_symp_chn			@NONEOFTHEABOVE = '9,0'	tb_symp_chn	biospecimens		checkbox	51: Sympathetic chain with ganglia	9, All three samples collected | 1, FFPE | 2, Snap Frozen 1 | 3, Snap Frozen 2 | 0, None collected							y			samples		@NONEOFTHEABOVE = '9,0'
biospecimens	52: Additional tissues [describe at bottom of page]	checkbox					@NONEOFTHEABOVE = '9,0'	tb_add_1			@NONEOFTHEABOVE = '9,0'	tb_add_1	biospecimens		checkbox	52: Additional tissues [describe at bottom of page]	9, All three samples collected | 1, FFPE | 2, Snap Frozen 1 | 3, Snap Frozen 2 | 0, None collected										samples		@NONEOFTHEABOVE = '9,0'
biospecimens	53: Additional tissues [describe at bottom of page]	checkbox					@NONEOFTHEABOVE = '9,0'	tb_add_2			@NONEOFTHEABOVE = '9,0'	tb_add_2	biospecimens		checkbox	53: Additional tissues [describe at bottom of page]	9, All three samples collected | 1, FFPE | 2, Snap Frozen 1 | 3, Snap Frozen 2 | 0, None collected										samples		@NONEOFTHEABOVE = '9,0'
biospecimens	54: Additional tissues [describe at bottom of page]	checkbox					@NONEOFTHEABOVE = '9,0'	tb_add_3			@NONEOFTHEABOVE = '9,0'	tb_add_3	biospecimens		checkbox	54: Additional tissues [describe at bottom of page]	9, All three samples collected | 1, FFPE | 2, Snap Frozen 1 | 3, Snap Frozen 2 | 0, None collected										samples		@NONEOFTHEABOVE = '9,0'
biospecimens	55: Additional tissues [describe at bottom of page]	checkbox					@NONEOFTHEABOVE = '9,0'	tb_add_4			@NONEOFTHEABOVE = '9,0'	tb_add_4	biospecimens		checkbox	55: Additional tissues [describe at bottom of page]	9, All three samples collected | 1, FFPE | 2, Snap Frozen 1 | 3, Snap Frozen 2 | 0, None collected										samples		@NONEOFTHEABOVE = '9,0'
biospecimens	56: Additional tissues [describe at bottom of page]	checkbox					@NONEOFTHEABOVE = '9,0'	tb_add_5			@NONEOFTHEABOVE = '9,0'	tb_add_5	biospecimens		checkbox	56: Additional tissues [describe at bottom of page]	9, All three samples collected | 1, FFPE | 2, Snap Frozen 1 | 3, Snap Frozen 2 | 0, None collected										samples		@NONEOFTHEABOVE = '9,0'
biospecimens	19: Cardiac Lesional tissue [describe]:	text						card_les_desc				card_les_desc	biospecimens		text	19: Cardiac Lesional tissue [describe]:							[tb_card_les(1)] = '1' or [tb_card_les(2)] = '1' or [tb_card_les(3)] = '1' or [tb_card_les(9)] = '1'	y	LV
biospecimens	19: Cardiac Lesional tissue [FFPE Sample ID]:	text						card_les_ffpe				card_les_ffpe	biospecimens		text	19: Cardiac Lesional tissue [FFPE Sample ID]:							[tb_card_les(1)] = '1' or [tb_card_les(9)] = '1'	y	LV
biospecimens	19: Cardiac Lesional tissue [Snap Frozen 1 Sample ID]:	text						card_les_sf1				card_les_sf1	biospecimens		text	19: Cardiac Lesional tissue [Snap Frozen 1 Sample ID]:							[tb_card_les(2)] = '1' or [tb_card_les(9)] = '1'	y	LV
biospecimens	19: Cardiac Lesional tissue [Snap Frozen 2 Sample ID]:	text						card_les_sf2				card_les_sf2	biospecimens		text	19: Cardiac Lesional tissue [Snap Frozen 2 Sample ID]:							[tb_card_les(3)] = '1' or [tb_card_les(9)] = '1'	y	LV
biospecimens	27: Lung Lesional Tissue [describe]:	text						lung_les_desc				lung_les_desc	biospecimens		text	27: Lung Lesional Tissue [describe]:							[tb_lung_les(1)] = '1' or [tb_lung_les(2)] = '1' or [tb_lung_les(3)] = '1' or [tb_lung_les(9)] = '1'	y	LV
biospecimens	27: Lung Lesional Tissue [FFPE Sample ID]:	text						lung_les_ffpe				lung_les_ffpe	biospecimens		text	27: Lung Lesional Tissue [FFPE Sample ID]:							[tb_lung_les(1)] = '1' or [tb_lung_les(9)] = '1'	y	LV
biospecimens	27: Lung Lesional Tissue [Snap Frozen 1 Sample ID]:	text						lung_les_sf1				lung_les_sf1	biospecimens		text	27: Lung Lesional Tissue [Snap Frozen 1 Sample ID]:							[tb_lung_les(2)] = '1' or [tb_lung_les(9)] = '1'	y	LV
biospecimens	27: Lung Lesional Tissue [Snap Frozen 2 Sample ID]	text						lung_les_sf2				lung_les_sf2	biospecimens		text	27: Lung Lesional Tissue [Snap Frozen 2 Sample ID]							[tb_lung_les(3)] = '1' or [tb_lung_les(9)] = '1'	y	LV
biospecimens	34: Renal lesional tissue [describe]:	text						ren_les_desc				ren_les_desc	biospecimens		text	34: Renal lesional tissue [describe]:							[tb_ren_les(1)] = '1' or [tb_ren_les(2)] = '1' or [tb_ren_les(3)] = '1' or [tb_ren_les(9)] = '1'	y	LV
biospecimens	34: Renal lesional tissue [FFPE Sample ID]:	text						ren_les_ffpe				ren_les_ffpe	biospecimens		text	34: Renal lesional tissue [FFPE Sample ID]:							[tb_ren_les(1)] = '1' or [tb_ren_les(9)] = '1'	y	LV
biospecimens	34: Renal lesional tissue [Snap Frozen 1 Sample ID]:	text						ren_les_sf1				ren_les_sf1	biospecimens		text	34: Renal lesional tissue [Snap Frozen 1 Sample ID]:							[tb_ren_les(2)] = '1' or [tb_ren_les(9)] = '1'	y	LV
biospecimens	34: Renal lesional tissue [Snap Frozen 2 Sample ID]:	text						ren_les_sf2				ren_les_sf2	biospecimens		text	34: Renal lesional tissue [Snap Frozen 2 Sample ID]:							[tb_ren_les(3)] = '1' or [tb_ren_les(9)] = '1'	y	LV
biospecimens	52: Additional tissues [describe]:	text						add_1_desc				add_1_desc	biospecimens		text	52: Additional tissues [describe]:							[tb_add_1(1)] = '1' or [tb_add_1(2)] = '1' or [tb_add_1(3)] = '1' or [tb_add_1(9)] = '1'	y	LV
biospecimens	52: Additional tissues [FFPE Sample ID]:	text						add_1_ffpe				add_1_ffpe	biospecimens		text	52: Additional tissues [FFPE Sample ID]:							[tb_add_1(1)] = '1' or [tb_add_1(9)] = '1'	y	LV
biospecimens	52: Additional tissues [Snap Frozen 1 Sample ID]:	text						add_1_sf1				add_1_sf1	biospecimens		text	52: Additional tissues [Snap Frozen 1 Sample ID]:							[tb_add_1(2)] = '1' or [tb_add_1(9)] = '1'	y	LV
biospecimens	52: Additional tissues [Snap Frozen 2 Sample ID]:	text						add_1_sf2				add_1_sf2	biospecimens		text	52: Additional tissues [Snap Frozen 2 Sample ID]:							[tb_add_1(3)] = '1' or [tb_add_1(9)] = '1'	y	LV
biospecimens	53: Additional tissues [describe]:	text						add_2_desc				add_2_desc	biospecimens		text	53: Additional tissues [describe]:							[tb_add_2(1)] = '1' or [tb_add_2(2)] = '1' or [tb_add_2(3)] = '1' or [tb_add_2(9)] = '1'	y	LV
biospecimens	53: Additional tissues [FFPE Sample ID]:	text						add_2_ffpe				add_2_ffpe	biospecimens		text	53: Additional tissues [FFPE Sample ID]:							[tb_add_2(1)] = '1' or [tb_add_2(9)] = '1'	y	LV
biospecimens	53: Additional tissues [Snap Frozen 1 Sample ID]:	text						add_2_sf1				add_2_sf1	biospecimens		text	53: Additional tissues [Snap Frozen 1 Sample ID]:							[tb_add_2(2)] = '1' or [tb_add_2(9)] = '1'	y	LV
biospecimens	53: Additional tissues [Snap Frozen 2 Sample ID]:	text						add_2_sf2				add_2_sf2	biospecimens		text	53: Additional tissues [Snap Frozen 2 Sample ID]:							[tb_add_2(3)] = '1' or [tb_add_2(9)] = '1'	y	LV
biospecimens	54: Additional tissues [describe]:	text						add_3_desc				add_3_desc	biospecimens		text	54: Additional tissues [describe]:							[tb_add_3(1)] = '1' or [tb_add_3(2)] = '1' or [tb_add_3(3)] = '1' or [tb_add_3(9)] = '1'	y	LV
biospecimens	54: Additional tissues [FFPE Sample ID]:	text						add_3_ffpe				add_3_ffpe	biospecimens		text	54: Additional tissues [FFPE Sample ID]:							[tb_add_3(1)] = '1' or [tb_add_3(9)] = '1'	y	LV
biospecimens	54: Additional tissues [Snap Frozen 1 Sample ID]:	text						add_3_sf1				add_3_sf1	biospecimens		text	54: Additional tissues [Snap Frozen 1 Sample ID]:							[tb_add_3(2)] = '1' or [tb_add_3(9)] = '1'	y	LV
biospecimens	54: Additional tissues [Snap Frozen 2 Sample ID]:	text						add_3_sf2				add_3_sf2	biospecimens		text	54: Additional tissues [Snap Frozen 2 Sample ID]:							[tb_add_3(3)] = '1' or [tb_add_3(9)] = '1'	y	LV
biospecimens	55: Additional tissues [describe]:	text						add_4_desc				add_4_desc	biospecimens		text	55: Additional tissues [describe]:							[tb_add_4(1)] = '1' or [tb_add_4(2)] = '1' or [tb_add_4(3)] = '1' or [tb_add_4(9)] = '1'	y	LV
biospecimens	55: Additional tissues [FFPE Sample ID]:	text						add_4_ffpe				add_4_ffpe	biospecimens		text	55: Additional tissues [FFPE Sample ID]:							[tb_add_4(1)] = '1' or [tb_add_4(9)] = '1'	y	LV
biospecimens	55: Additional tissues [Snap Frozen 1 Sample ID]:	text						add_4_sf1				add_4_sf1	biospecimens		text	55: Additional tissues [Snap Frozen 1 Sample ID]:							[tb_add_4(2)] = '1' or [tb_add_4(9)] = '1'	y	LV
biospecimens	55: Additional tissues [Snap Frozen 2 Sample ID]:	text						add_4_sf2				add_4_sf2	biospecimens		text	55: Additional tissues [Snap Frozen 2 Sample ID]:							[tb_add_4(3)] = '1' or [tb_add_4(9)] = '1'	y	LV
biospecimens	56: Additional tissues [describe]:	text						add_5_desc				add_5_desc	biospecimens		text	56: Additional tissues [describe]:							[tb_add_5(1)] = '1' or [tb_add_5(2)] = '1' or [tb_add_5(3)] = '1' or [tb_add_5(9)] = '1'	y	LV
biospecimens	56: Additional tissues [FFPE Sample ID]:	text						add_5_ffpe				add_5_ffpe	biospecimens		text	56: Additional tissues [FFPE Sample ID]:							[tb_add_5(1)] = '1' or [tb_add_5(9)] = '1'	y	LV
biospecimens	56: Additional tissues [Snap Frozen 1 Sample ID]:	text						add_5_sf1				add_5_sf1	biospecimens		text	56: Additional tissues [Snap Frozen 1 Sample ID]:							[tb_add_5(2)] = '1' or [tb_add_5(9)] = '1'	y	LV
biospecimens	56: Additional tissues [Snap Frozen 2 Sample ID]:	text						add_5_sf2				add_5_sf2	biospecimens		text	56: Additional tissues [Snap Frozen 2 Sample ID]:							[tb_add_5(3)] = '1' or [tb_add_5(9)] = '1'	y	LV
external_appearance	External Apperance form version:	text					@DEFAULT="1" @HIDDEN @HIDDEN-PDF	ea_fversion			@DEFAULT="1" @HIDDEN @HIDDEN-PDF	ea_fversion	external_appearance		text	External Apperance form version:													@DEFAULT="1" @HIDDEN @HIDDEN-PDF
external_appearance	Date of External Appearance form collection:	text						ea_colldt			@TODAY	ea_colldt	external_appearance		text	Date of External Appearance form collection:			date_mdy										@TODAY
external_appearance	External genitalia (phenotypic):	radio						gen_phen				gen_phen	external_appearance		radio	External genitalia (phenotypic):	1, Male | 2, Female | 3, Ambiguous | 4, Intersex								LV
external_appearance	Weight (at autopsy) (kilograms):	text						weight				weight	external_appearance		text	Weight (at autopsy) (kilograms):		kg	number	0	500				LV
external_appearance	Height (at autopsy) (centimeters):	text						height				height	external_appearance		text	Height (at autopsy) (centimeters):		cm	number	0	240				LV
external_appearance	BMI:	calc						bmi				bmi	external_appearance		calc	BMI:	round(([weight]*10000)/(([height])^(2)), 1)
external_appearance	Hair length:	radio						hair				hair	external_appearance		radio	Hair length:	1, None | 2, Balding | 3, Short | 4, Medium | 5, Long								LV
external_appearance	Hair curled?	radio						hair_curl				hair_curl	external_appearance		radio	Hair curled?	1, Yes | 0, No						[hair] <> '1'		LV
external_appearance	Hair color:	radio						hair_col				hair_col	external_appearance		radio	Hair color:	1, Black | 2, Brown | 3, Blonde | 4, Grey | 99, Other						[hair] <> '1'		LV
external_appearance	Other hair color (specify):	text						hair_col_spec				hair_col_spec	external_appearance		text	Other hair color (specify):							[hair_col] = '99'		LV
external_appearance	Sclerae:	radio						sclerae				sclerae	external_appearance		radio	Sclerae:	1, Icteric | 2, Anicteric								LV
external_appearance	Eyes:	radio						ea_eye				ea_eye	external_appearance		radio	Eyes:	1, Normal | 2, Abnormal								LV
external_appearance	Specify abnormality:	text						ea_eye_abn_desc				ea_eye_abn_desc	external_appearance		text	Specify abnormality:							[ea_eye] = "2"		RH
external_appearance	Ears:	radio						ears				ears	external_appearance		radio	Ears:	1, Normal | 2, Abnormal								LV
external_appearance	Specify abnormality:	text						ea_ear_abn_desc				ea_ear_abn_desc	external_appearance		text	Specify abnormality:							[ears] = '2'		RH
external_appearance	Nose:	radio						nose				nose	external_appearance		radio	Nose:	1, Normal | 2, Abnormal								LV
external_appearance	Oral cavity:	radio						oral_cav				oral_cav	external_appearance		radio	Oral cavity:	1, Good dentition | 2, Poor dentition | 3, Dentures | 4, No teeth | 5, Exam not performed due to rigor | 99, Other								LV
external_appearance	Other oral cavity (specify):	text						oral_cav_spec				oral_cav_spec	external_appearance		text	Other oral cavity (specify):							[oral_cav] = '99'		LV
external_appearance	Nails (check all that apply):	checkbox					@NONEOFTHEABOVE = '0'	toe			@NONEOFTHEABOVE = '0'	toe	external_appearance		checkbox	Nails (check all that apply):	0, Normal | 1, Onychomycosis | 2, Splinter hemorrhages | 3, Cyanotic | 99, Other								LV				@NONEOFTHEABOVE = '0'
external_appearance	Other toes/fingernails (specify):	text						toe_spec				toe_spec	external_appearance		text	Other toes/fingernails (specify):							[toe(99)] = '1'		LV
external_appearance	Skin (check all that apply):	checkbox						skin				skin	external_appearance		checkbox	Skin (check all that apply):	1, Scars | 2, Incisions | 4, Scars consistent with ECMO								LV
external_appearance	Skin lesions:	radio						skin_lesion_yn				skin_lesion_yn	external_appearance		radio	Skin lesions:	1, Lesions | 0, No lesions								LV
external_appearance	Skin- Number of lesions:	text						skin_lesion_num				skin_lesion_num	external_appearance		text	Skin- Number of lesions:			integer	1			[skin_lesion_yn] = '1'		LV
external_appearance	Skin- Location of 1st lesion:	text						skin_lesion_loc1				skin_lesion_loc1	external_appearance		text	Skin- Location of 1st lesion:							[skin_lesion_yn] = '1' and [skin_lesion_num] > 0		LV
external_appearance	Skin- Size of 1st lesion (centimeters):	text						skin_lesion_size1				skin_lesion_size1	external_appearance		text	Skin- Size of 1st lesion (centimeters):		cm	number	0			[skin_lesion_yn] = '1' and [skin_lesion_num] > 0		LV
external_appearance	Skin- Location of 2nd lesion:	text						skin_lesion_loc2				skin_lesion_loc2	external_appearance		text	Skin- Location of 2nd lesion:							[skin_lesion_yn] = '1' and [skin_lesion_num] > 1		LV
external_appearance	Skin- Size of 2nd lesion (centimeters):	text						skin_lesion_size2				skin_lesion_size2	external_appearance		text	Skin- Size of 2nd lesion (centimeters):		cm	number	0			[skin_lesion_yn] = '1' and [skin_lesion_num] > 1		LV
external_appearance	Skin- Location of 3rd lesion:	text						skin_lesion_loc3				skin_lesion_loc3	external_appearance		text	Skin- Location of 3rd lesion:							[skin_lesion_yn] = '1' and [skin_lesion_num] > 2		LV
external_appearance	Skin - Size of 3rd lesion (centimeters):	text						skin_lesion_size3				skin_lesion_size3	external_appearance		text	Skin - Size of 3rd lesion (centimeters):		cm	number	0			[skin_lesion_yn] = '1' and [skin_lesion_num] > 2		LV
external_appearance	Edema:	radio						edema				edema	external_appearance		radio	Edema:	1, None | 2, Peripheral | 3, Generalized | 99, Other								LV
external_appearance	Other edema (specify):	text						edema_spec				edema_spec	external_appearance		text	Other edema (specify):							[edema] = '99'		LV
external_appearance	Evidence of therapy (check all that apply):	checkbox					@NONEOFTHEABOVE = '0'	therapy			@NONEOFTHEABOVE = '0'	therapy	external_appearance		checkbox	Evidence of therapy (check all that apply):	0, None | 1, NG tube | 2, PEG tube | 3, ET tube | 4, Foley catheter | 5, Rectal tube | 6, IV catheters								LV				@NONEOFTHEABOVE = '0'
external_appearance	Back - decubitus ulcer:	radio						back_ulcer				back_ulcer	external_appearance		radio	Back - decubitus ulcer:	1, Decubitus ulcer | 0, No decubitus ulcer								LV
external_appearance	Decubitus ulcer depth (centimeters):	text						ulcer_depth				ulcer_depth	external_appearance		text	Decubitus ulcer depth (centimeters):		cm	number	0			[back_ulcer] = '1'		LV
incisions_and_body_cavities	Incisions and Body Cavities form version:	text					@DEFAULT="1" @HIDDEN @HIDDEN-PDF	ibc_fversion			@DEFAULT="1" @HIDDEN @HIDDEN-PDF	ibc_fversion	incisions_and_body_cavities		text	Incisions and Body Cavities form version:													@DEFAULT="1" @HIDDEN @HIDDEN-PDF
incisions_and_body_cavities	Date of Incisions and Body Cavities form collection:	text						ibc_colldt			@TODAY	ibc_colldt	incisions_and_body_cavities		text	Date of Incisions and Body Cavities form collection:			date_mdy										@TODAY
incisions_and_body_cavities	Tissue fixation time (hours):	text						fix_time				fix_time	incisions_and_body_cavities		text	Tissue fixation time (hours):		hours	number	0					LV
incisions_and_body_cavities	Incision type (check all that apply):	checkbox						incision				incision	incisions_and_body_cavities		checkbox	Incision type (check all that apply):	1, Standard Y-shaped | 2, Biparietal								LV
incisions_and_body_cavities	Was the appendix surgically absent?	radio						appendix_abs_yn				appendix_abs_yn	incisions_and_body_cavities		radio	Was the appendix surgically absent?	1, Yes, surgically absent | 0, No							y	LV
incisions_and_body_cavities	Was the gallbladder surgically absent?	radio						gallbladder_abs_yn				gallbladder_abs_yn	incisions_and_body_cavities		radio	Was the gallbladder surgically absent?	1, Yes, surgically absent | 0, No							y	LV
incisions_and_body_cavities	Was the thymus absent?	radio						thymus_abs_yn				thymus_abs_yn	incisions_and_body_cavities		radio	Was the thymus absent?	1, Yes, absent | 0, No | 2, Indeterminate							y	LV
incisions_and_body_cavities	Were any other organs surgically absent or partially removed? <div style="font-weight:normal;font-style:italic;"><p> Including lungs, esophagus, stomach, liver, small/large bowel, bladder, kidneys, adrenal glands, thyroid, spleen, eyes, ovaries, fallopian tubes, uterus, cervix, testes, and prostate </p>	radio						surg_abs				surg_abs	incisions_and_body_cavities		radio	Were any other organs surgically absent or partially removed? <div style="font-weight:normal;font-style:italic;"><p> Including lungs, esophagus, stomach, liver, small/large bowel, bladder, kidneys, adrenal glands, thyroid, spleen, eyes, ovaries, fallopian tubes, uterus, cervix, testes, and prostate </p>	1, Yes | 0, No							y	LV
incisions_and_body_cavities	Which organs were surgically absent? (check all that apply):	checkbox						surg_abs_spec				surg_abs_spec	incisions_and_body_cavities		checkbox	Which organs were surgically absent? (check all that apply):	1, Right Lung | 2, Left Lung | 3, Esophagus | 4, Stomach | 5, Liver (Partially removed) | 6, Small bowel (Partially removed) | 7, Large bowel | 8, Bladder | 9, Right Kidney | 10, Left Kidney | 11, Right adrenal gland | 12, Left adrenal gland | 13, Thyroid | 14, Spleen | 15, Eyes						[surg_abs] = '1'		LV
incisions_and_body_cavities	Please indicate any additional absent organs (check all that apply):	checkbox						surg_abs_spec_f				surg_abs_spec_f	incisions_and_body_cavities		checkbox	Please indicate any additional absent organs (check all that apply):	18, Right ovary | 19, Left ovary | 20, Right Fallopian tube | 21, Left Fallopian tube | 22, Uterus | 23, Cervix						[surg_abs] = '1' AND [sex] = '2'		LV
incisions_and_body_cavities	Please indicate any additional absent organs (check all that apply):	checkbox						surg_abs_spec_m				surg_abs_spec_m	incisions_and_body_cavities		checkbox	Please indicate any additional absent organs (check all that apply):	16, Prostate | 17, Testes						[surg_abs] = '1' AND [sex] = '1'		LV
incisions_and_body_cavities	Was the large bowel absent or partially removed?	radio						lg_bowel_abs				lg_bowel_abs	incisions_and_body_cavities		radio	Was the large bowel absent or partially removed?	0, Absent | 1, Partially removed						[surg_abs_spec(7)] = '1'	y	LV
incisions_and_body_cavities	Organs in normal anatomic positions:	radio						org_norm				org_norm	incisions_and_body_cavities		radio	Organs in normal anatomic positions:	1, Yes | 0, No								LV
incisions_and_body_cavities	Abnormal organs describe:	notes						org_norm_spec				org_norm_spec	incisions_and_body_cavities		notes	Abnormal organs describe:							[org_norm] = '0'		LV
incisions_and_body_cavities	Peritoneal fluid present?	radio						per_flu				per_flu	incisions_and_body_cavities		radio	Peritoneal fluid present?	0, None | 1, Present								LV
incisions_and_body_cavities	Peritoneal fluid amount (milliliters):	text						per_flu_amt				per_flu_amt	incisions_and_body_cavities		text	Peritoneal fluid amount (milliliters):		ml					[per_flu] = '1'		LV
incisions_and_body_cavities	Peritoneal fluid (specify):	radio						per_flu_opt				per_flu_opt	incisions_and_body_cavities		radio	Peritoneal fluid (specify):	1, Serous | 2, Cloudy | 3, Serosanguinous | 4, Sanguinous | 5, Purulent						[per_flu] = '1'		LV
incisions_and_body_cavities	Peritoneal surfaces (check all that apply):	checkbox						peri_surf				peri_surf	incisions_and_body_cavities		checkbox	Peritoneal surfaces (check all that apply):	1, Smooth | 2, Adhesions								LV
incisions_and_body_cavities	Peritoneal surfaces: lesions?	radio						peri_surf_les				peri_surf_les	incisions_and_body_cavities		radio	Peritoneal surfaces: lesions?	1, Yes | 0, No								LV
incisions_and_body_cavities	Right Pleural fluid:	radio						pleur_flu_rt				pleur_flu_rt	incisions_and_body_cavities		radio	Right Pleural fluid:	0, None | 1, Present								LV
incisions_and_body_cavities	Right Pleural Fluid (milliliters):	text						pleur_flu_rt_ml				pleur_flu_rt_ml	incisions_and_body_cavities		text	Right Pleural Fluid (milliliters):		ml	number				[pleur_flu_rt] = '1'		LV
incisions_and_body_cavities	Right Pleural fluid:	radio						pleur_flu_rt_type				pleur_flu_rt_type	incisions_and_body_cavities		radio	Right Pleural fluid:	1, Serous | 2, Cloudy | 3, Serosanguinous | 4, Sanguinous | 5, Purulent						[pleur_flu_rt] = '1'		LV
incisions_and_body_cavities	Left Pleural fluid:	radio						pleur_flu_lt				pleur_flu_lt	incisions_and_body_cavities		radio	Left Pleural fluid:	0, None | 1, Present								LV
incisions_and_body_cavities	Left Pleural Fluid (milliliters):	text						pleur_flu_lt_ml				pleur_flu_lt_ml	incisions_and_body_cavities		text	Left Pleural Fluid (milliliters):		ml	number	0			[pleur_flu_lt] = '1'		LV
incisions_and_body_cavities	Left Pleural fluid:	radio						pleur_flu_lt_type				pleur_flu_lt_type	incisions_and_body_cavities		radio	Left Pleural fluid:	1, Serous | 2, Cloudy | 3, Serosanguinous | 4, Sanguinous | 5, Purulent						[pleur_flu_lt] = '1'		LV
incisions_and_body_cavities	Pleural cavity -- Right:	checkbox						pleur_cav_rt				pleur_cav_rt	incisions_and_body_cavities		checkbox	Pleural cavity -- Right:	1, Smooth | 2, Adhesions								LV
incisions_and_body_cavities	Pleural cavity -- Right:	radio						pleur_cav_rt_les				pleur_cav_rt_les	incisions_and_body_cavities		radio	Pleural cavity -- Right:	1, Lesions | 0, No lesions								LV
incisions_and_body_cavities	Pleural cavity -- Left:	checkbox						pleur_cav_lt				pleur_cav_lt	incisions_and_body_cavities		checkbox	Pleural cavity -- Left:	1, Smooth | 2, Adhesions								LV
incisions_and_body_cavities	Pleural cavity -- Left:	radio						pleur_cav_lt_les				pleur_cav_lt_les	incisions_and_body_cavities		radio	Pleural cavity -- Left:	1, Lesions | 0, No lesions								LV
cardiovascular_system	Date of Cardiovascular System form collection:	text						cvs_colldt			@TODAY	cvs_colldt	cardiovascular_system		text	Date of Cardiovascular System form collection:			date_mdy										@TODAY
cardiovascular_system	Cardiovascular System form version:	text					@DEFAULT="1" @HIDDEN @HIDDEN-PDF	cvs_fversion			@DEFAULT="1" @HIDDEN @HIDDEN-PDF	cvs_fversion	cardiovascular_system		text	Cardiovascular System form version:													@DEFAULT="1" @HIDDEN @HIDDEN-PDF
cardiovascular_system	<div class="blue"><p> You have indicated on <b> Clinical Overview Part 1 </b> that heart autopsy was not consented. Please continue to the next form. </p></div>	descriptive						restr_warn_3				restr_warn_3	cardiovascular_system		descriptive	<div class="blue"><p> You have indicated on <b> Clinical Overview Part 1 </b> that heart autopsy was not consented. Please continue to the next form. </p></div>							[auto_restr(2)] = '1'
cardiovascular_system	Thoracic aorta atherosclerosis:	radio						aorta_thor				aorta_thor	cardiovascular_system		radio	Thoracic aorta atherosclerosis:	1, No atherosclerosis | 2, Mild atherosclerosis | 3, Moderate atherosclerosis | 4, Severe atherosclerosis						[auto_restr(2)] = '0'		LV
cardiovascular_system	Abdominal aorta atherosclerosis:	radio						aorta_ab				aorta_ab	cardiovascular_system		radio	Abdominal aorta atherosclerosis:	1, No atherosclerosis | 2, Mild atherosclerosis | 3, Moderate atherosclerosis | 4, Severe atherosclerosis						[auto_restr(2)] = '0'		LV
cardiovascular_system	Ascending aorta: appropriate caliber?	radio						aorta_asc_cal				aorta_asc_cal	cardiovascular_system		radio	Ascending aorta: appropriate caliber?	1, Yes | 0, No						[auto_restr(2)] = '0'		LV
cardiovascular_system	Ascending aorta: normal configuration?	radio						aorta_asc_norm				aorta_asc_norm	cardiovascular_system		radio	Ascending aorta: normal configuration?	1, Yes | 0, No						[auto_restr(2)] = '0'		LV
cardiovascular_system	Venae cavae: thin walled?	radio						ven_cav_thin				ven_cav_thin	cardiovascular_system		radio	Venae cavae: thin walled?	1, Yes | 0, No						[auto_restr(2)] = '0'		LV
cardiovascular_system	Venae cavae: patent?	radio						ven_cav_pat				ven_cav_pat	cardiovascular_system		radio	Venae cavae: patent?	1, Yes | 0, No						[auto_restr(2)] = '0'		LV
cardiovascular_system	Venae cavae: thrombi present?	radio						ven_cav_thromb				ven_cav_thromb	cardiovascular_system		radio	Venae cavae: thrombi present?	1, Yes | 0, No						[auto_restr(2)] = '0'		LV
cardiovascular_system	Pulmonary artery:	radio						pulmonary_artery				pulmonary_artery	cardiovascular_system		radio	Pulmonary artery:	1, Normal | 2, Contains embolus						[auto_restr(2)] = '0'		LV
cardiovascular_system	Pericardium (check all that apply):	checkbox						pericardium				pericardium	cardiovascular_system		checkbox	Pericardium (check all that apply):	1, Intact | 2, Adhesions | 3, Granular | 4, Thickened						[auto_restr(2)] = '0'		LV
cardiovascular_system	Pericardium Adhesions:	radio						pericardium_ad_spec				pericardium_ad_spec	cardiovascular_system		radio	Pericardium Adhesions:	1, Loose | 2, Tight						[pericardium(2)] = '1'		LV
cardiovascular_system	Pericardial fluid:	radio						peri_fluid				peri_fluid	cardiovascular_system		radio	Pericardial fluid:	0, None | 1, Present						[auto_restr(2)] = '0'		LV
cardiovascular_system	Pericardial fluid:	radio						peri_fluid_spec				peri_fluid_spec	cardiovascular_system		radio	Pericardial fluid:	1, Serous | 2, Cloudy | 3, Serosanguinous | 4, Sanguinous | 5, Purulent						[peri_fluid] = '1'		LV
cardiovascular_system	Pericardial fluid volume (milliliters):	text						peri_fluid_ml				peri_fluid_ml	cardiovascular_system		text	Pericardial fluid volume (milliliters):		ml	number	0			[peri_fluid] = '1'		LV
cardiovascular_system	Epicardium	radio						epicardium				epicardium	cardiovascular_system		radio	Epicardium	1, Smooth and thin | 2, Thickened						[auto_restr(2)] = '0'		LV
cardiovascular_system	Heart weight (grams):	text						heart_wt				heart_wt	cardiovascular_system		text	Heart weight (grams):		g	number	0			[auto_restr(2)] = '0'		LV
cardiovascular_system	Atherosclerosis: Left anterior descending artery (LAD):	radio						cor_art_lad				cor_art_lad	cardiovascular_system		radio	Atherosclerosis: Left anterior descending artery (LAD):	1, None | 2, Mild | 3, Moderate | 4, Severe						[auto_restr(2)] = '0'		LV
cardiovascular_system	LAD stenosis present?	radio						cor_art_lad_sten				cor_art_lad_sten	cardiovascular_system		radio	LAD stenosis present?	1, Yes | 0, No						[cor_art_lad] = '2' or [cor_art_lad] = '3' or [cor_art_lad] = '4'		LV
cardiovascular_system	LAD stenosis type:	radio						cor_art_lad_spec				cor_art_lad_spec	cardiovascular_system		radio	LAD stenosis type:	1, Partial | 2, Complete						[cor_art_lad_sten] = '1'		LV
cardiovascular_system	Atherosclerosis: Left circumflex artery (LCX):	radio						cor_art_lcx				cor_art_lcx	cardiovascular_system		radio	Atherosclerosis: Left circumflex artery (LCX):	1, None | 2, Mild | 3, Moderate | 4, Severe						[auto_restr(2)] = '0'		LV
cardiovascular_system	LCX stenosis present?	radio						cor_art_lcx_sten				cor_art_lcx_sten	cardiovascular_system		radio	LCX stenosis present?	1, Yes | 0, No						[cor_art_lcx] = '2' or [cor_art_lcx] = '3' or [cor_art_lcx] = '4'		LV
cardiovascular_system	LCX stenosis type:	radio						cor_art_lcx_spec				cor_art_lcx_spec	cardiovascular_system		radio	LCX stenosis type:	1, Partial | 2, Complete						[cor_art_lcx_sten] = '1'		LV
cardiovascular_system	Atherosclerosis: Right coronary artery (RCA):	radio						cor_art_rca				cor_art_rca	cardiovascular_system		radio	Atherosclerosis: Right coronary artery (RCA):	1, None | 2, Mild | 3, Moderate | 4, Severe						[auto_restr(2)] = '0'		LV
cardiovascular_system	RCA stenosis present?	radio						cor_art_rca_sten				cor_art_rca_sten	cardiovascular_system		radio	RCA stenosis present?	1, Yes | 0, No						[cor_art_rca] = '2' or [cor_art_rca] = '3' or [cor_art_rca] = '4'		LV
cardiovascular_system	RCA stenosis type:	radio						cor_art_rca_spec				cor_art_rca_spec	cardiovascular_system		radio	RCA stenosis type:	1, Partial | 2, Complete						[cor_art_rca_sten] = '1'		LV
cardiovascular_system	Coronary circulation:	radio						cor_circ				cor_circ	cardiovascular_system		radio	Coronary circulation:	1, Right dominant | 2, Left dominant | 3, Co-dominant						[auto_restr(2)] = '0'		LV
cardiovascular_system	Coronary ostia: normally positioned?	radio						cor_ostia_norm				cor_ostia_norm	cardiovascular_system		radio	Coronary ostia: normally positioned?	1, Yes | 0, No						[auto_restr(2)] = '0'		LV
cardiovascular_system	Coronary ostia: patent?	radio						cor_ostia_pat				cor_ostia_pat	cardiovascular_system		radio	Coronary ostia: patent?	1, Yes | 0, No						[auto_restr(2)] = '0'		LV
cardiovascular_system	Foramen ovale:	radio						cor_for_ov				cor_for_ov	cardiovascular_system		radio	Foramen ovale:	1, Probe patent | 2, Closed						[auto_restr(2)] = '0'		LV
cardiovascular_system	Chamber dilation:	radio						cor_cham_dil				cor_cham_dil	cardiovascular_system		radio	Chamber dilation:	1, Yes | 0, No						[auto_restr(2)] = '0'		LV
cardiovascular_system	Chamber dilation location (check all that apply):	checkbox						cor_cham_dil_loc				cor_cham_dil_loc	cardiovascular_system		checkbox	Chamber dilation location (check all that apply):	1, Right atrium | 2, Left atrium | 3, Right ventricle | 4, Left ventricle						[cor_cham_dil] = '1'		LV
cardiovascular_system	Valves: Tricuspid circumference (centimeters):	text						vlv_tri				vlv_tri	cardiovascular_system		text	Valves: Tricuspid circumference (centimeters):		cm (REF RANGE: 10.0 - 12.5 cm)	number	0			[auto_restr(2)] = '0'		LV
cardiovascular_system	Valve: Tricuspid Abnormalities:	radio						vlv_tri_abnorm				vlv_tri_abnorm	cardiovascular_system		radio	Valve: Tricuspid Abnormalities:	1, Yes | 0, No						[auto_restr(2)] = '0'		LV
cardiovascular_system	Tricuspid valve leaflets/chordae thickened?	radio						vlv_tri_thick				vlv_tri_thick	cardiovascular_system		radio	Tricuspid valve leaflets/chordae thickened?	1, Yes | 0, No						[vlv_tri_abnorm] = '1'		LV
cardiovascular_system	Tricuspid thickening degree:	radio						vlv_tri_thick_deg				vlv_tri_thick_deg	cardiovascular_system		radio	Tricuspid thickening degree:	1, Mild | 2, Moderate | 3, Severe						[vlv_tri_thick]='1'		LV
cardiovascular_system	Tricuspid valve lesions?	radio						vlv_tri_les				vlv_tri_les	cardiovascular_system		radio	Tricuspid valve lesions?	1, Lesions | 0, No lesions						[vlv_tri_abnorm] = '1'		LV
cardiovascular_system	Tricuspid- Number of lesions:	text						vlv_tri_num				vlv_tri_num	cardiovascular_system		text	Tricuspid- Number of lesions:			integer	1			[vlv_tri_les] = '1'		LV
cardiovascular_system	Tricuspid- Location of 1st lesion:	radio						vlv_tri_loc1				vlv_tri_loc1	cardiovascular_system		radio	Tricuspid- Location of 1st lesion:	1, Free edge | 2, Body | 3, Annulus						[vlv_tri_num] > 0		LV
cardiovascular_system	Tricuspid- Size of 1st lesion (centimeters):	text						vlv_tri_size1				vlv_tri_size1	cardiovascular_system		text	Tricuspid- Size of 1st lesion (centimeters):		cm	number	0			[vlv_tri_num] > 0		LV
cardiovascular_system	Tricuspid- Location of 2nd lesion:	radio						vlv_tri_loc2				vlv_tri_loc2	cardiovascular_system		radio	Tricuspid- Location of 2nd lesion:	1, Free edge | 2, Body | 3, Annulus						[vlv_tri_num] > 1		LV
cardiovascular_system	Tricuspid- Size of 2nd lesion (centimeters):	text						vlv_tri_size2				vlv_tri_size2	cardiovascular_system		text	Tricuspid- Size of 2nd lesion (centimeters):		cm	number	0			[vlv_tri_num] > 1		LV
cardiovascular_system	Tricuspid- Location of 3rd lesion:	radio						vlv_tri_loc3				vlv_tri_loc3	cardiovascular_system		radio	Tricuspid- Location of 3rd lesion:	1, Free edge | 2, Body | 3, Annulus						[vlv_tri_num] > 2		LV
cardiovascular_system	Tricuspid- Size of 3rd lesion (centimeters):	text						vlv_tri_size3				vlv_tri_size3	cardiovascular_system		text	Tricuspid- Size of 3rd lesion (centimeters):		cm	number	0			[vlv_tri_num] > 2		LV
cardiovascular_system	Valves -- Pulmonic circumference (centimeters):	text						vlv_pul				vlv_pul	cardiovascular_system		text	Valves -- Pulmonic circumference (centimeters):		cm (REF RANGE: 7.0 - 9.0 cm)	number	0			[auto_restr(2)] = '0'		LV
cardiovascular_system	Valve: Pulmonic abnormalities?	radio						vlv_pulm_abnorm				vlv_pulm_abnorm	cardiovascular_system		radio	Valve: Pulmonic abnormalities?	1, Yes | 0, No						[auto_restr(2)] = '0'		LV
cardiovascular_system	Pulmonic valve leaflets/chordae thickened?	radio						vlv_pulm_thick				vlv_pulm_thick	cardiovascular_system		radio	Pulmonic valve leaflets/chordae thickened?	1, Yes | 0, No						[vlv_pulm_abnorm] = '1'		LV
cardiovascular_system	Pulmonic thickening degree:	radio						vlv_pulm_thick_deg				vlv_pulm_thick_deg	cardiovascular_system		radio	Pulmonic thickening degree:	1, Mild | 2, Moderate | 3, Severe						[vlv_pulm_thick]='1'		LV
cardiovascular_system	Pulmonic valve:	radio						vlv_pulm_les				vlv_pulm_les	cardiovascular_system		radio	Pulmonic valve:	1, Lesions | 0, No lesions						[vlv_pulm_abnorm] = '1'		LV
cardiovascular_system	Pulmonic- Number of lesions:	text						vlv_pulm_num				vlv_pulm_num	cardiovascular_system		text	Pulmonic- Number of lesions:			integer	1			[vlv_pulm_les] = '1'		LV
cardiovascular_system	Pulmonic- Location of 1st lesion:	radio						vlv_pul_loc1				vlv_pul_loc1	cardiovascular_system		radio	Pulmonic- Location of 1st lesion:	1, Free edge | 2, Body | 3, Annulus						[vlv_pulm_num] > 0		LV
cardiovascular_system	Pulmonic- Size of 1st lesion (centimeters):	text						vlv_pul_size1				vlv_pul_size1	cardiovascular_system		text	Pulmonic- Size of 1st lesion (centimeters):		cm	number	0			[vlv_pulm_num] > 0		LV
cardiovascular_system	Pulmonic- Location of 2nd lesion:	radio						vlv_pul_loc2				vlv_pul_loc2	cardiovascular_system		radio	Pulmonic- Location of 2nd lesion:	1, Free edge | 2, Body | 3, Annulus						[vlv_pulm_num] > 1		LV
cardiovascular_system	Pulmonic- Size of 2nd lesion (centimeters):	text						vlv_pul_size2				vlv_pul_size2	cardiovascular_system		text	Pulmonic- Size of 2nd lesion (centimeters):		cm	number	0			[vlv_pulm_num] > 1		LV
cardiovascular_system	Pulmonic- Location of 3rd lesion:	radio						vlv_pul_loc3				vlv_pul_loc3	cardiovascular_system		radio	Pulmonic- Location of 3rd lesion:	1, Free edge | 2, Body | 3, Annulus						[vlv_pulm_num] > 2		LV
cardiovascular_system	Pulmonic- Size of 3rd lesion (centimeters):	text						vlv_pul_size3				vlv_pul_size3	cardiovascular_system		text	Pulmonic- Size of 3rd lesion (centimeters):		cm	number	0			[vlv_pulm_num] > 2		LV
cardiovascular_system	Valves -- Mitral circumference (centimeters):	text						valves_mitral				valves_mitral	cardiovascular_system		text	Valves -- Mitral circumference (centimeters):		cm (REF RANGE: 8.0 - 10.5 cm)	number	0			[auto_restr(2)] = '0'		LV
cardiovascular_system	Valve: Mitral abnormalities?	radio						vlv_mit_abnorm				vlv_mit_abnorm	cardiovascular_system		radio	Valve: Mitral abnormalities?	1, Yes | 0, No						[auto_restr(2)] = '0'		LV
cardiovascular_system	Mitral valve leaflets/chordae thickened?	radio						vlv_mit_thick				vlv_mit_thick	cardiovascular_system		radio	Mitral valve leaflets/chordae thickened?	1, Yes | 0, No						[vlv_mit_abnorm] = '1'		LV
cardiovascular_system	Mitral thickening degree:	radio						vlv_mit_thick_deg				vlv_mit_thick_deg	cardiovascular_system		radio	Mitral thickening degree:	1, Mild | 2, Moderate | 3, Severe						[vlv_mit_thick]='1'		LV
cardiovascular_system	Mitral Valve:	radio						vlv_mit_les				vlv_mit_les	cardiovascular_system		radio	Mitral Valve:	1, Lesions | 0, No lesions						[vlv_mit_abnorm] = '1'		LV
cardiovascular_system	Mitral - Number of lesions:	text						vlv_mit_num				vlv_mit_num	cardiovascular_system		text	Mitral - Number of lesions:			integer	1			[vlv_mit_les] = '1'		LV
cardiovascular_system	Mitral - Location of 1st lesion:	radio						vlv_mit_lesion_loc1				vlv_mit_lesion_loc1	cardiovascular_system		radio	Mitral - Location of 1st lesion:	1, Free edge | 2, Body | 3, Annulus						[vlv_mit_num] > 0		LV
cardiovascular_system	Mitral - Size of 1st lesion (centimeters):	text						vlv_mit_lesion_size1				vlv_mit_lesion_size1	cardiovascular_system		text	Mitral - Size of 1st lesion (centimeters):		cm	number	0			[vlv_mit_num] > 0		LV
cardiovascular_system	Mitral - Location of 2nd lesion:	radio						vlv_mit_lesion_loc2				vlv_mit_lesion_loc2	cardiovascular_system		radio	Mitral - Location of 2nd lesion:	1, Free edge | 2, Body | 3, Annulus						[vlv_mit_num] > 1		LV
cardiovascular_system	Mitral - Size of 2nd lesion (centimeters):	text						vlv_mit_lesion_size2				vlv_mit_lesion_size2	cardiovascular_system		text	Mitral - Size of 2nd lesion (centimeters):		cm	number	0			[vlv_mit_num] > 1		LV
cardiovascular_system	Mitral - Location of 3rd lesion:	radio						vlv_mit_lesion_loc3				vlv_mit_lesion_loc3	cardiovascular_system		radio	Mitral - Location of 3rd lesion:	1, Free edge | 2, Body | 3, Annulus						[vlv_mit_num] > 2		LV
cardiovascular_system	Mitral - Size of 3rd lesion (centimeters):	text						vlv_mit_lesion_size3				vlv_mit_lesion_size3	cardiovascular_system		text	Mitral - Size of 3rd lesion (centimeters):		cm					[vlv_mit_num] > 2		LV
cardiovascular_system	Valves - Aortic circumference:	text						vlv_aor				vlv_aor	cardiovascular_system		text	Valves - Aortic circumference:		cm (REF RANGE: 6.0 - 7.5 cm)	number	0			[auto_restr(2)] = '0'		LV
cardiovascular_system	Valve: Aortic abnormalities?	radio						vlv_aor_abnorm				vlv_aor_abnorm	cardiovascular_system		radio	Valve: Aortic abnormalities?	1, Yes | 0, No						[auto_restr(2)] = '0'		LV
cardiovascular_system	Aortic valve leaflets/chordae thickened?	radio						vlv_aor_thick				vlv_aor_thick	cardiovascular_system		radio	Aortic valve leaflets/chordae thickened?	1, Yes | 0, No						[vlv_aor_abnorm] = '1'		LV
cardiovascular_system	Aortic thickening degree:	radio						vlv_aor_thick_deg				vlv_aor_thick_deg	cardiovascular_system		radio	Aortic thickening degree:	1, Mild | 2, Moderate | 3, Severe						[vlv_aor_thick]='1'		LV
cardiovascular_system	Aortic Valve lesions?	radio						vlv_aor_les				vlv_aor_les	cardiovascular_system		radio	Aortic Valve lesions?	1, Lesions | 0, No lesions						[vlv_aor_abnorm] = '1'		LV
cardiovascular_system	Aortic - Number of lesions:	text						vlv_aor_num				vlv_aor_num	cardiovascular_system		text	Aortic - Number of lesions:			integer	1			[vlv_aor_les] = '1'		LV
cardiovascular_system	Aortic - Location of 1st lesion:	radio						vlv_aor_loc1				vlv_aor_loc1	cardiovascular_system		radio	Aortic - Location of 1st lesion:	1, Free edge | 2, Body | 3, Annulus						[vlv_aor_num] > 0		LV
cardiovascular_system	Aortic - Size of 1st lesion (centimeters):	text						vlv_aor_size1				vlv_aor_size1	cardiovascular_system		text	Aortic - Size of 1st lesion (centimeters):		cm	number	0			[vlv_aor_num] > 0		LV
cardiovascular_system	Aortic - Location of 2nd lesion:	radio						vlv_aor_loc2				vlv_aor_loc2	cardiovascular_system		radio	Aortic - Location of 2nd lesion:	1, Free edge | 2, Body | 3, Annulus						[vlv_aor_num] > 1		LV
cardiovascular_system	Aortic - Size of 2nd lesion (centimeters):	text						vlv_aor_size2				vlv_aor_size2	cardiovascular_system		text	Aortic - Size of 2nd lesion (centimeters):		cm	number	0			[vlv_aor_num] > 1		LV
cardiovascular_system	Aortic - Location of 3rd lesion:	radio						vlv_aor_loc3				vlv_aor_loc3	cardiovascular_system		radio	Aortic - Location of 3rd lesion:	1, Free edge | 2, Body | 3, Annulus						[vlv_aor_num] > 2		LV
cardiovascular_system	Aortic - Size of 3rd lesion (centimeters):	text						vlv_aor_size3				vlv_aor_size3	cardiovascular_system		text	Aortic - Size of 3rd lesion (centimeters):		cm	number	0			[vlv_aor_num] > 2		LV
cardiovascular_system	Left ventricular free wall length (centimeters):	text						lt_vent				lt_vent	cardiovascular_system		text	Left ventricular free wall length (centimeters):		cm (REF RANGE less than 1.5 cm)	number	0			[auto_restr(2)] = '0'		LV
cardiovascular_system	Septum length (centimeters):	text						septum				septum	cardiovascular_system		text	Septum length (centimeters):		cm (REF RANGE less than 1.5 cm)	number	0			[auto_restr(2)] = '0'		LV
cardiovascular_system	Right ventricular free wall length (centimeters):	text						rt_vent				rt_vent	cardiovascular_system		text	Right ventricular free wall length (centimeters):		cm (REF RANGE less than 0.5 cm)	number	0			[auto_restr(2)] = '0'		LV
cardiovascular_system	Myocardium normal?	radio						myo_norm				myo_norm	cardiovascular_system		radio	Myocardium normal?	1, Normal (firm, red-brown) | 2, Abnormal						[auto_restr(2)] = '0'		LV
cardiovascular_system	Myocardium lesions?	radio						myo_les				myo_les	cardiovascular_system		radio	Myocardium lesions?	1, Lesions | 0, No lesions						[auto_restr(2)] = '0'		LV
cardiovascular_system	Myocardium - Number of lesions:	text						myo_num				myo_num	cardiovascular_system		text	Myocardium - Number of lesions:			integer	1			[myo_les] = '1'		LV
cardiovascular_system	Myocardium - Location of 1st lesion:	radio						myo_loc1				myo_loc1	cardiovascular_system		radio	Myocardium - Location of 1st lesion:	1, Right | 2, Left | 3, Septum						[myo_num] > 0		LV
cardiovascular_system	Myocardium - Location of 1st lesion specify:	radio						myo_loc1spec				myo_loc1spec	cardiovascular_system		radio	Myocardium - Location of 1st lesion specify:	1, Anterior | 2, Posterior | 3, Lateral free wall						([myo_loc1] = '1' or [myo_loc1] = '2')		LV
cardiovascular_system	Myocardium - Size of 1st lesion (centimeters):	text						myo_size1				myo_size1	cardiovascular_system		text	Myocardium - Size of 1st lesion (centimeters):		cm	number	0			[myo_num] > 0		LV
cardiovascular_system	Myocardium - Location of 2nd lesion:	radio						myo_loc2				myo_loc2	cardiovascular_system		radio	Myocardium - Location of 2nd lesion:	1, Right | 2, Left | 3, Septum						[myo_num] > 1		LV
cardiovascular_system	Myocardium - Location of 2nd lesion specify:	radio						myo_loc2spec				myo_loc2spec	cardiovascular_system		radio	Myocardium - Location of 2nd lesion specify:	1, Anterior | 2, Posterior | 3, Lateral free wall						([myo_loc2] = '1' or [myo_loc2] = '2')		LV
cardiovascular_system	Myocardium - Size of 2nd lesion (centimeters):	text						myo_size2				myo_size2	cardiovascular_system		text	Myocardium - Size of 2nd lesion (centimeters):		cm	number	0			[myo_num] > 1		LV
cardiovascular_system	Myocardium - Location of 3rd lesion:	radio						myo_loc3				myo_loc3	cardiovascular_system		radio	Myocardium - Location of 3rd lesion:	1, Right | 2, Left | 3, Septum						[myo_num] > 2		LV
cardiovascular_system	Myocardium - Location of 3rd lesion specify:	radio						myo_loc3spec				myo_loc3spec	cardiovascular_system		radio	Myocardium - Location of 3rd lesion specify:	1, Anterior | 2, Posterior | 3, Lateral free wall						([myo_loc3] = '1' or [myo_loc3] = '2')		LV
cardiovascular_system	Myocardium - Size of 3rd lesion (centimeters):	text						myo_size3				myo_size3	cardiovascular_system		text	Myocardium - Size of 3rd lesion (centimeters):		cm	number	0			[myo_num] > 2		LV
respiratory_system	Respiratory System form version:	text					@DEFAULT="1" @HIDDEN @HIDDEN-PDF	rs_fversion			@DEFAULT="1" @HIDDEN @HIDDEN-PDF	rs_fversion	respiratory_system		text	Respiratory System form version:													@DEFAULT="1" @HIDDEN @HIDDEN-PDF
respiratory_system	Date of Respiratory System form collection:	text						rs_colldt			@TODAY	rs_colldt	respiratory_system		text	Date of Respiratory System form collection:			date_mdy										@TODAY
respiratory_system	Epiglottis, larynx, trachea lesions?	radio						epi_lar_trach				epi_lar_trach	respiratory_system		radio	Epiglottis, larynx, trachea lesions?	1, Lesions | 0, No lesions								LV
respiratory_system	Epiglottis, larynx, trachea - Number of lesions:	text						epi_lar_trach_num				epi_lar_trach_num	respiratory_system		text	Epiglottis, larynx, trachea - Number of lesions:			integer	1			[epi_lar_trach] = '1'		LV
respiratory_system	Epiglottis, larynx, trachea - Location of 1st lesion:	radio						epi_lar_trach_loc1				epi_lar_trach_loc1	respiratory_system		radio	Epiglottis, larynx, trachea - Location of 1st lesion:	1, Epiglottis | 2, Larynx | 3, Trachea						[epi_lar_trach_num] > 0		LV
respiratory_system	Epiglottis, larynx, trachea - Location of 1st lesion (specify):	radio						epi_lar_trach_loc1spec				epi_lar_trach_loc1spec	respiratory_system		radio	Epiglottis, larynx, trachea - Location of 1st lesion (specify):	1, Superior | 2, Inferior						[epi_lar_trach_num] > 0		LV
respiratory_system	Epiglottis, larynx, trachea - Location of 1st lesion (specify):	radio						epi_lar_trach_loc1spec2				epi_lar_trach_loc1spec2	respiratory_system		radio	Epiglottis, larynx, trachea - Location of 1st lesion (specify):	1, Right | 2, Left						[epi_lar_trach_num] > 0		LV
respiratory_system	Epiglottis, larynx, trachea - Size of 1st lesion (centimeters):	text						epi_lar_trach_size1				epi_lar_trach_size1	respiratory_system		text	Epiglottis, larynx, trachea - Size of 1st lesion (centimeters):		cm	number	0			[epi_lar_trach_num] > 0		LV
respiratory_system	Epiglottis, larynx, trachea - Location of 2nd lesion:	radio						epi_lar_trach_loc2				epi_lar_trach_loc2	respiratory_system		radio	Epiglottis, larynx, trachea - Location of 2nd lesion:	1, Epiglottis | 2, Larynx | 3, Trachea						[epi_lar_trach_num] > 1		LV
respiratory_system	Epiglottis, larynx, trachea - Location of 2nd lesion (specify):	radio						epi_lar_trach_loc2spec				epi_lar_trach_loc2spec	respiratory_system		radio	Epiglottis, larynx, trachea - Location of 2nd lesion (specify):	1, Superior | 2, Inferior						[epi_lar_trach_num] > 1		LV
respiratory_system	Epiglottis, larynx, trachea - Location of 2nd lesion (specify):	radio						epi_lar_trach_loc2spec2				epi_lar_trach_loc2spec2	respiratory_system		radio	Epiglottis, larynx, trachea - Location of 2nd lesion (specify):	1, Right | 2, Left						[epi_lar_trach_num] > 1		LV
respiratory_system	Epiglottis, larynx, trachea - Size of 2nd lesion (centimeters):	text						epi_lar_trach_size2				epi_lar_trach_size2	respiratory_system		text	Epiglottis, larynx, trachea - Size of 2nd lesion (centimeters):		cm	number	0			[epi_lar_trach_num] > 1		LV
respiratory_system	Epiglottis, larynx, trachea - Location of 3rd lesion:	radio						epi_lar_trach_loc3				epi_lar_trach_loc3	respiratory_system		radio	Epiglottis, larynx, trachea - Location of 3rd lesion:	1, Epiglottis | 2, Larynx | 3, Trachea						[epi_lar_trach_num] > 2		LV
respiratory_system	Epiglottis, larynx, trachea - Location of 3rd lesion (specify):	radio						epi_lar_trach_loc3spec				epi_lar_trach_loc3spec	respiratory_system		radio	Epiglottis, larynx, trachea - Location of 3rd lesion (specify):	1, Superior | 2, Inferior						[epi_lar_trach_num] > 2		LV
respiratory_system	Epiglottis, larynx, trachea - Location of 3rd lesion (specify):	radio						epi_lar_trach_loc3spec2				epi_lar_trach_loc3spec2	respiratory_system		radio	Epiglottis, larynx, trachea - Location of 3rd lesion (specify):	1, Right | 2, Left						[epi_lar_trach_num] > 2		LV
respiratory_system	Epiglottis, larynx, trachea - Size of 3rd lesion (centimeters):	text						epi_lar_trach_size3				epi_lar_trach_size3	respiratory_system		text	Epiglottis, larynx, trachea - Size of 3rd lesion (centimeters):		cm	number	0			[epi_lar_trach_num] > 2		LV
respiratory_system	Right lung weight (grams):	text						rt_lung_wt				rt_lung_wt	respiratory_system		text	Right lung weight (grams):		g (Note: Reference range 360 - 570 g)	number	0					LV
respiratory_system	Left lung weight (grams):	text						lt_lung_wt				lt_lung_wt	respiratory_system		text	Left lung weight (grams):		g (Note: Reference range 325 - 480 g)	number	0					LV
respiratory_system	Fixation:	radio						fix				fix	respiratory_system		radio	Fixation:	1, Fixed in distention | 2, Cut fresh | 99, Other								LV
respiratory_system	Fixation - specify:	text						fix_spec				fix_spec	respiratory_system		text	Fixation - specify:							[fix] = '99'		LV
respiratory_system	Right lung parenchyma (check all that apply):	checkbox						rt_lung_par				rt_lung_par	respiratory_system		checkbox	Right lung parenchyma (check all that apply):	1, Soft and pale red | 2, Consolidated | 3, Cavitary lesion or abscess | 4, Hemorrhagic/Infarcted | 5, Fibrotic | 6, Emphysematous								LV
respiratory_system	Left lung parenchyma (check all that apply):	checkbox						lt_lung_par				lt_lung_par	respiratory_system		checkbox	Left lung parenchyma (check all that apply):	1, Soft and pale red | 2, Consolidated | 3, Cavitary lesion or abscess | 4, Hemorrhagic/Infarcted | 5, Fibrotic | 6, Emphysematous								LV
respiratory_system	Bronchi obstructed?	radio						bronchi_obs				bronchi_obs	respiratory_system		radio	Bronchi obstructed?	1, Yes | 0, No								LV
respiratory_system	Describe obstructed bronchi:	text						bronchi_spec				bronchi_spec	respiratory_system		text	Describe obstructed bronchi:							[bronchi_obs] = '1'		LV
respiratory_system	Bronchi lesions?	radio						bronchi_les				bronchi_les	respiratory_system		radio	Bronchi lesions?	1, Lesions | 0, No lesions								LV
respiratory_system	Bronchi - Number of lesions:	text						bronchi_num				bronchi_num	respiratory_system		text	Bronchi - Number of lesions:			integer	1			[bronchi_les] = '1'		LV
respiratory_system	Bronchi - Location of 1st lesion:	radio						bronchi_loc1				bronchi_loc1	respiratory_system		radio	Bronchi - Location of 1st lesion:	1, Right | 2, Left						[bronchi_num] > 0		LV
respiratory_system	Bronchi - Location of 1st lesion specify:	radio						bronchi_loc1spec				bronchi_loc1spec	respiratory_system		radio	Bronchi - Location of 1st lesion specify:	1, Branch | 2, Mainstem						[bronchi_num] > 0		LV
respiratory_system	Bronchi - Size of 1st lesion (centimeters):	text						bronchi_size1				bronchi_size1	respiratory_system		text	Bronchi - Size of 1st lesion (centimeters):		cm	number	0			[bronchi_num] > 0		LV
respiratory_system	Bronchi - Location of 2nd lesion:	radio						bronchi_loc2				bronchi_loc2	respiratory_system		radio	Bronchi - Location of 2nd lesion:	1, Right | 2, Left						[bronchi_num] > 1		LV
respiratory_system	Bronchi - Location of 2nd lesion specify:	radio						bronchi_loc2spec				bronchi_loc2spec	respiratory_system		radio	Bronchi - Location of 2nd lesion specify:	1, Branch | 2, Mainstem						[bronchi_num] > 1		LV
respiratory_system	Bronchi - Size of 2nd lesion (centimeters):	text						bronchi_size2				bronchi_size2	respiratory_system		text	Bronchi - Size of 2nd lesion (centimeters):		cm	number	0			[bronchi_num] > 1		LV
respiratory_system	Bronchi - Location of 3rd lesion:	radio						bronchi_loc3				bronchi_loc3	respiratory_system		radio	Bronchi - Location of 3rd lesion:	1, Right | 2, Left						[bronchi_num] > 2		LV
respiratory_system	Bronchi - Location of 3rd lesion specify:	radio						bronchi_loc3spec				bronchi_loc3spec	respiratory_system		radio	Bronchi - Location of 3rd lesion specify:	1, Branch | 2, Mainstem						[bronchi_num] > 2		LV
respiratory_system	Bronchi - Size of 3rd lesion (centimeters):	text						bronchi_size3				bronchi_size3	respiratory_system		text	Bronchi - Size of 3rd lesion (centimeters):		cm	number	0			[bronchi_num] > 2		LV
respiratory_system	Vasculature: pulmonary emboli?	radio						vasc_pulm_emb				vasc_pulm_emb	respiratory_system		radio	Vasculature: pulmonary emboli?	1, Yes | 0, No								LV
respiratory_system	Vasculature: atherosclerosis?	radio						vasc_ath				vasc_ath	respiratory_system		radio	Vasculature: atherosclerosis?	1, Yes | 0, No								LV
respiratory_system	Describe location of atherosclerosis or pulmonary emboli:	text						vasc_spec				vasc_spec	respiratory_system		text	Describe location of atherosclerosis or pulmonary emboli:							[vasc_pulm_emb] = '1' OR [vasc_ath] = '1'		LV
digestive_system	Digestive System form version:	text					@DEFAULT="1" @HIDDEN @HIDDEN-PDF	ds_fversion			@DEFAULT="1" @HIDDEN @HIDDEN-PDF	ds_fversion	digestive_system		text	Digestive System form version:													@DEFAULT="1" @HIDDEN @HIDDEN-PDF
digestive_system	Date of Digestive System form collection:	text						ds_colldt			@TODAY	ds_colldt	digestive_system		text	Date of Digestive System form collection:			date_mdy										@TODAY
digestive_system	Tongue texture:	radio						tongue				tongue	digestive_system		radio	Tongue texture:	1, Papillated | 2, Smooth								LV
digestive_system	Esophagus anatomical configuration:	radio						eso_normal				eso_normal	digestive_system		radio	Esophagus anatomical configuration:	1, Normal anatomical configuration | 0, Abnormal anatomical configuration						[surg_abs_spec(3)] = '0'		LV
digestive_system	Gastroesophageal junction:	radio						squam_junct				squam_junct	digestive_system		radio	Gastroesophageal junction:	1, Sharply defined | 2, Indistinct								LV
digestive_system	Stomach distended?	radio						stomach				stomach	digestive_system		radio	Stomach distended?	1, Distended | 0, Not distended						[surg_abs_spec(4)] = '0'		LV
digestive_system	Stomach lesions?	radio						stomach_les				stomach_les	digestive_system		radio	Stomach lesions?	1, Mucosal lesions | 0, No lesions						[surg_abs_spec(4)] = '0'		LV
digestive_system	Stomach - Number of Lesions:	text						stomach_ls_num				stomach_ls_num	digestive_system		text	Stomach - Number of Lesions:			integer	0	3		[stomach_les]= '1'		LV
digestive_system	Stomach - Location of 1st Lesion:	radio						stomach_ls_loc1				stomach_ls_loc1	digestive_system		radio	Stomach - Location of 1st Lesion:	1, Antrum | 2, Body | 3, Fundus						[stomach_ls_num] > 0		LV
digestive_system	Stomach - Size of 1st Lesion (centimeters):	text						stomach_ls_size1				stomach_ls_size1	digestive_system		text	Stomach - Size of 1st Lesion (centimeters):		cm	number	0			[stomach_ls_num] > 0		LV
digestive_system	Stomach - Location of 2nd Lesion:	radio						stomach_ls_loc2				stomach_ls_loc2	digestive_system		radio	Stomach - Location of 2nd Lesion:	1, Antrum | 2, Body | 3, Fundus						[stomach_ls_num] > 1		LV
digestive_system	Stomach - Size of 2nd Lesion (centimeters):	text						stomach_ls_size2				stomach_ls_size2	digestive_system		text	Stomach - Size of 2nd Lesion (centimeters):		cm	number	0			[stomach_ls_num] > 1		LV
digestive_system	Stomach - Location of 3rd Lesion:	radio						stomach_ls_loc3				stomach_ls_loc3	digestive_system		radio	Stomach - Location of 3rd Lesion:	1, Antrum | 2, Body | 3, Fundus						[stomach_ls_num] > 2		LV
digestive_system	Stomach - Size of 3rd Lesion (centimeters):	text						stomach_ls_size3				stomach_ls_size3	digestive_system		text	Stomach - Size of 3rd Lesion (centimeters):		cm	number	0			[stomach_ls_num] > 2		LV
digestive_system	Stomach contents:	radio						stomach_empty				stomach_empty	digestive_system		radio	Stomach contents:	1, Empty | 2, Contains partially digested foods and liquids								LV
digestive_system	Superior mesenteric artery:	radio						sup_mesen_art				sup_mesen_art	digestive_system		radio	Superior mesenteric artery:	1, No atherosclerosis | 2, Minimal atherosclerosis | 3, Mild atherosclerosis | 4, Moderate atherosclerosis | 5, Severe atherosclerosis								LV
digestive_system	Superior mesenteric artery - Patent?	radio						sup_mesen_art_pat				sup_mesen_art_pat	digestive_system		radio	Superior mesenteric artery - Patent?	1, Patent | 0, Not patent								LV
digestive_system	Gallbladder wall:	radio						gallbladder_wall				gallbladder_wall	digestive_system		radio	Gallbladder wall:	1, Thin | 2, Thick | 3, Fibrous						[gallbladder_abs_yn] = '0'		LV
digestive_system	Gallbladder mucosa (check all that apply):	checkbox						gall_muc_text				gall_muc_text	digestive_system		checkbox	Gallbladder mucosa (check all that apply):	1, Velvety | 2, Trabeculated | 3, Necrotic						[gallbladder_abs_yn] = '0'		LV
digestive_system	Gallbladder mucosa color:	radio						gall_muc_col				gall_muc_col	digestive_system		radio	Gallbladder mucosa color:	1, Green | 2, Yellow | 3, Brown						[gallbladder_abs_yn] = '0'		LV
digestive_system	Gallbladder: calculi?	radio						gall_cal				gall_cal	digestive_system		radio	Gallbladder: calculi?	1, Yes | 0, No						[gallbladder_abs_yn] = '0'		LV
digestive_system	Gallstones:	radio						gallstones_yn				gallstones_yn	digestive_system		radio	Gallstones:	1, Yes | 0, No						[gallbladder_abs_yn] = '0'		LV
digestive_system	Color of stones:	radio						gallstones_color				gallstones_color	digestive_system		radio	Color of stones:	1, Black | 2, Green | 3, Yellow						[gallstones_yn] = '1'		LV
digestive_system	Gallbladder contents - Dark green mucoid bile:	radio						gallbladder_con				gallbladder_con	digestive_system		radio	Gallbladder contents - Dark green mucoid bile:	1, Yes | 0, No						[gallbladder_abs_yn] = '0'		LV
digestive_system	Liver weight (grams):	text						liver_wgt				liver_wgt	digestive_system		text	Liver weight (grams):		g (REF RANGE: 1500 - 1800 g)	number						LV
digestive_system	Liver smooth and glistening:	radio						liver_smooth				liver_smooth	digestive_system		radio	Liver smooth and glistening:	1, Yes | 0, No								LV
digestive_system	Liver texture:	radio						liver_text				liver_text	digestive_system		radio	Liver texture:	1, Slightly firm | 2, Firm | 3, Soft								LV
digestive_system	Liver nodular?	radio						liver_nod				liver_nod	digestive_system		radio	Liver nodular?	1, Yes | 0, No								LV
digestive_system	Liver nodularity:	radio						liver_nod_spec				liver_nod_spec	digestive_system		radio	Liver nodularity:	1, Micro | 2, Macro						[liver_nod] = '1'		LV
digestive_system	Liver lesions:	radio						liver_les				liver_les	digestive_system		radio	Liver lesions:	1, Lesions | 0, No lesions								LV
digestive_system	Liver - Number of lesions:	text						liver_num				liver_num	digestive_system		text	Liver - Number of lesions:			integer	1			[liver_les] = '1'		LV
digestive_system	Liver - Location of 1st lesion:	radio						liver_loc1				liver_loc1	digestive_system		radio	Liver - Location of 1st lesion:	1, Right Lobe | 2, Left Lobe | 3, Caudate						[liver_num] > 0		LV
digestive_system	Liver - Size of 1st lesion (centimeters):	text						liver_size1				liver_size1	digestive_system		text	Liver - Size of 1st lesion (centimeters):		cm	number	0			[liver_num] > 0		LV
digestive_system	Liver - Location of 2nd lesion:	radio						liver_loc2				liver_loc2	digestive_system		radio	Liver - Location of 2nd lesion:	1, Right Lobe | 2, Left Lobe | 3, Caudate						[liver_num] > 1		LV
digestive_system	Liver - Size of 2nd lesion (centimeters):	text						liver_size2				liver_size2	digestive_system		text	Liver - Size of 2nd lesion (centimeters):		cm	number	0			[liver_num] > 1		LV
digestive_system	Liver - Location of 3rd lesion:	radio						liver_loc3				liver_loc3	digestive_system		radio	Liver - Location of 3rd lesion:	1, Right Lobe | 2, Left Lobe | 3, Caudate						[liver_num] > 2		LV
digestive_system	Liver - Size of 3rd lesion (centimeters):	text						liver_size3				liver_size3	digestive_system		text	Liver - Size of 3rd lesion (centimeters):		cm	number	0			[liver_num] > 2		LV
digestive_system	Liver color:	radio						liver_color				liver_color	digestive_system		radio	Liver color:	1, Maroon-brown | 2, Green tinged | 3, Yellow orange | 5, Mottled red								LV
digestive_system	Nutmeg liver appearance:	radio						liver_nutmeg				liver_nutmeg	digestive_system		radio	Nutmeg liver appearance:	1, Yes | 0, No								LV
digestive_system	Pancreas dimensions - Length (centimeters):	text						panc_size_m1				panc_size_m1	digestive_system		text	Pancreas dimensions - Length (centimeters):		cm	number	0					LV
digestive_system	Pancreas dimensions - Width (centimeters):	text						panc_size_m2				panc_size_m2	digestive_system		text	Pancreas dimensions - Width (centimeters):		cm	number	0					LV
digestive_system	Pancreas dimensions - Depth (centimeters):	text						panc_size_m3				panc_size_m3	digestive_system		text	Pancreas dimensions - Depth (centimeters):		cm	number	0					LV
digestive_system	Pancreas parenchyma (check all that apply):	checkbox						panc				panc	digestive_system		checkbox	Pancreas parenchyma (check all that apply):	1, Tan | 2, Firm and lobulated | 3, Autolyzed								LV
digestive_system	Pancreas lesions:	radio						panc_les				panc_les	digestive_system		radio	Pancreas lesions:	1, Lesions | 0, No lesions								LV
digestive_system	Pancreas - Number of lesions:	text						panc_num				panc_num	digestive_system		text	Pancreas - Number of lesions:			integer	1			[panc_les] = '1'		LV
digestive_system	Pancreas- Location of 1st lesion:	radio						pans_loc1				pans_loc1	digestive_system		radio	Pancreas- Location of 1st lesion:	1, Head | 2, Body | 3, Tail | 4, Uncinate						[panc_num] > 0		LV
digestive_system	Pancreas - Size of 1st lesion (centimeters):	text						panc_size1				panc_size1	digestive_system		text	Pancreas - Size of 1st lesion (centimeters):		cm	number	0			[panc_num] > 0		LV
digestive_system	Pancreas- Location of 2nd lesion:	radio						pans_loc2				pans_loc2	digestive_system		radio	Pancreas- Location of 2nd lesion:	1, Head | 2, Body | 3, Tail | 4, Uncinate						[panc_num] > 1		LV
digestive_system	Pancreas - Size of 2nd lesion (centimeters):	text						panc_size2				panc_size2	digestive_system		text	Pancreas - Size of 2nd lesion (centimeters):		cm	number	0			[panc_num] > 1		LV
digestive_system	Pancreas- Location of 3rd lesion:	radio						pans_loc3				pans_loc3	digestive_system		radio	Pancreas- Location of 3rd lesion:	1, Head | 2, Body | 3, Tail | 4, Uncinate						[panc_num] > 2		LV
digestive_system	Pancreas - Size of 3rd lesion (centimeters):	text						panc_size3				panc_size3	digestive_system		text	Pancreas - Size of 3rd lesion (centimeters):		cm	integer	0			[panc_num] > 2		LV
digestive_system	Pancreatic/Common bile duct probe patent?	radio						panc_duct				panc_duct	digestive_system		radio	Pancreatic/Common bile duct probe patent?	1, Probe patent | 2, Not probe patent								LV
digestive_system_bowel_examination	Digestive System Bowel Examination form version:	text					@DEFAULT="1" @HIDDEN @HIDDEN-PDF	dsbe_fversion			@DEFAULT="1" @HIDDEN @HIDDEN-PDF	dsbe_fversion	digestive_system_bowel_examination		text	Digestive System Bowel Examination form version:													@DEFAULT="1" @HIDDEN @HIDDEN-PDF
digestive_system_bowel_examination	Date of Digestive System Bowel Examination form collection:	text						dsbe_colldt			@TODAY	dsbe_colldt	digestive_system_bowel_examination		text	Date of Digestive System Bowel Examination form collection:			date_mdy										@TODAY
digestive_system_bowel_examination	Appendix - Lesions?	radio						appendix_les				appendix_les	digestive_system_bowel_examination		radio	Appendix - Lesions?	1, Lesions | 0, No lesions						[appendix_abs_yn] = '0'		LV
digestive_system_bowel_examination	Appendix - Number of lesions:	text						appen_num				appen_num	digestive_system_bowel_examination		text	Appendix - Number of lesions:			integer	1			[appendix_les] = '1'		LV
digestive_system_bowel_examination	Appendix - Location of 1st lesion:	radio						appen_loc1				appen_loc1	digestive_system_bowel_examination		radio	Appendix - Location of 1st lesion:	1, Tip | 2, Mid-portion | 3, Base						[appen_num] > 0		LV
digestive_system_bowel_examination	Appendix - Size of 1st lesion (cm):	text						appen_size1				appen_size1	digestive_system_bowel_examination		text	Appendix - Size of 1st lesion (cm):		cm	number	0			[appen_num] > 0		LV
digestive_system_bowel_examination	Appendix - Location of 2nd lesion:	radio						appen_loc2				appen_loc2	digestive_system_bowel_examination		radio	Appendix - Location of 2nd lesion:	1, Tip | 2, Mid-portion | 3, Base						[appen_num] > 1		LV
digestive_system_bowel_examination	Appendix - Size of 2nd lesion (cm):	text						appen_size2				appen_size2	digestive_system_bowel_examination		text	Appendix - Size of 2nd lesion (cm):		cm	number	0			[appen_num] > 1		LV
digestive_system_bowel_examination	Appendix - Location of 3rd lesion:	radio						appen_loc3				appen_loc3	digestive_system_bowel_examination		radio	Appendix - Location of 3rd lesion:	1, Tip | 2, Mid-portion | 3, Base						[appen_num] > 2		LV
digestive_system_bowel_examination	Appendix - Size of 3rd lesion (cm):	text						appen_size3				appen_size3	digestive_system_bowel_examination		text	Appendix - Size of 3rd lesion (cm):		cm	number	0			[appen_num] > 2		LV
digestive_system_bowel_examination	Small bowel:	radio						sm_bowel				sm_bowel	digestive_system_bowel_examination		radio	Small bowel:	1, Usual caliber | 2, Dilated | 3, Stricture								LV
digestive_system_bowel_examination	Small bowel serosa color:	radio						sm_bowel_ser				sm_bowel_ser	digestive_system_bowel_examination		radio	Small bowel serosa color:	1, Tan/pink shiny | 2, Red/brown dusky								LV
digestive_system_bowel_examination	Small bowel serosa - Adhesions?	radio						sm_bowel_ser_adh				sm_bowel_ser_adh	digestive_system_bowel_examination		radio	Small bowel serosa - Adhesions?	1, Adhesions | 0, No adhesions								LV
digestive_system_bowel_examination	Small bowel mucosa (check all that apply):	checkbox						sm_bowel_muc				sm_bowel_muc	digestive_system_bowel_examination		checkbox	Small bowel mucosa (check all that apply):	1, Tan | 2, Polyps | 3, Diverticula								LV
digestive_system_bowel_examination	Small bowel mucosa - Lesions?	radio						sm_bowel_les				sm_bowel_les	digestive_system_bowel_examination		radio	Small bowel mucosa - Lesions?	1, Lesions | 0, No lesions								LV
digestive_system_bowel_examination	Small bowel - Number of lesions:	text						sm_bowel_num				sm_bowel_num	digestive_system_bowel_examination		text	Small bowel - Number of lesions:			integer	1			[sm_bowel_les] = '1'		LV
digestive_system_bowel_examination	Small bowel - Location of 1st lesion:	radio						sm_bowel_loc1				sm_bowel_loc1	digestive_system_bowel_examination		radio	Small bowel - Location of 1st lesion:	1, Duodenum | 2, Jejunum | 3, Ileum						[sm_bowel_num]>0		LV
digestive_system_bowel_examination	Small bowel - Size of 1st lesion (cm):	text						sm_bowel_size1				sm_bowel_size1	digestive_system_bowel_examination		text	Small bowel - Size of 1st lesion (cm):		cm	number	0			[sm_bowel_num]>0		LV
digestive_system_bowel_examination	Small bowel - Location of 2nd lesion:	radio						sm_bowel_loc2				sm_bowel_loc2	digestive_system_bowel_examination		radio	Small bowel - Location of 2nd lesion:	1, Duodenum | 2, Jejunum | 3, Ileum						[sm_bowel_num]>1		LV
digestive_system_bowel_examination	Small bowel - Size of 2nd lesion (cm):	text						sm_bowel_size2				sm_bowel_size2	digestive_system_bowel_examination		text	Small bowel - Size of 2nd lesion (cm):		cm	number	0			[sm_bowel_num]>1		LV
digestive_system_bowel_examination	Small bowel - Location of 3rd lesion:	radio						sm_bowel_loc3				sm_bowel_loc3	digestive_system_bowel_examination		radio	Small bowel - Location of 3rd lesion:	1, Duodenum | 2, Jejunum | 3, Ileum						[sm_bowel_num]>2		LV
digestive_system_bowel_examination	Small bowel - Size of 3rd lesion (cm):	text						sm_bowel_size3				sm_bowel_size3	digestive_system_bowel_examination		text	Small bowel - Size of 3rd lesion (cm):		cm	number	0			[sm_bowel_num]>2		LV
digestive_system_bowel_examination	Large bowel:	radio						lg_bowel				lg_bowel	digestive_system_bowel_examination		radio	Large bowel:	1, Usual caliber | 2, Dilated | 3, Stricture						[surg_abs_spec(7)] = '0' OR [lg_bowel_abs] = '1'		LV
digestive_system_bowel_examination	Large bowel serosa color:	radio						lg_bowel_ser				lg_bowel_ser	digestive_system_bowel_examination		radio	Large bowel serosa color:	1, Tan/pink shiny | 2, Red/brown dusky						[surg_abs_spec(7)] = '0' OR [lg_bowel_abs] = '1'		LV
digestive_system_bowel_examination	Large bowel serosa adhesions?	radio						lg_bowel_ser_adh				lg_bowel_ser_adh	digestive_system_bowel_examination		radio	Large bowel serosa adhesions?	1, Yes | 0, No						[surg_abs_spec(7)] = '0' OR [lg_bowel_abs] = '1'		LV
digestive_system_bowel_examination	Large bowel mucosa (check all that apply):	checkbox						lg_bowel_muc				lg_bowel_muc	digestive_system_bowel_examination		checkbox	Large bowel mucosa (check all that apply):	1, Tan | 2, Polyps | 3, Diverticula						[surg_abs_spec(7)] = '0' OR [lg_bowel_abs] = '1'		LV
digestive_system_bowel_examination	Large bowel mucosa - Lesions?	radio						lg_bowel_les				lg_bowel_les	digestive_system_bowel_examination		radio	Large bowel mucosa - Lesions?	1, Lesions | 0, No lesions						[surg_abs_spec(7)] = '0' OR [lg_bowel_abs] = '1'		LV
digestive_system_bowel_examination	Large bowel - Number of lesions:	text						lg_bowel_num				lg_bowel_num	digestive_system_bowel_examination		text	Large bowel - Number of lesions:			integer				[lg_bowel_les] = '1'		LV
digestive_system_bowel_examination	Large bowel - Location of 1st lesion:	radio						lg_bowel_loc1				lg_bowel_loc1	digestive_system_bowel_examination		radio	Large bowel - Location of 1st lesion:	1, Cecum | 2, Ascending | 3, Transverse | 4, Descending | 5, Sigmoid | 6, Rectum						[lg_bowel_num]>0		LV
digestive_system_bowel_examination	Large bowel - Size of 1st lesion (cm):	text						lg_bowel_size1				lg_bowel_size1	digestive_system_bowel_examination		text	Large bowel - Size of 1st lesion (cm):		cm	number	0			[lg_bowel_num]>0		LV
digestive_system_bowel_examination	Large bowel - Location of 2nd lesion:	radio						lg_bowel_loc2				lg_bowel_loc2	digestive_system_bowel_examination		radio	Large bowel - Location of 2nd lesion:	1, Cecum | 2, Ascending | 3, Transverse | 4, Descending | 5, Sigmoid | 6, Rectum						[lg_bowel_num]>1		LV
digestive_system_bowel_examination	Large bowel - Size of 2nd lesion (cm):	text						lg_bowel_size2				lg_bowel_size2	digestive_system_bowel_examination		text	Large bowel - Size of 2nd lesion (cm):		cm	number	0			[lg_bowel_num]>1		LV
digestive_system_bowel_examination	Large bowel - Location of 3rd lesion:	radio						lg_bowel_loc3				lg_bowel_loc3	digestive_system_bowel_examination		radio	Large bowel - Location of 3rd lesion:	1, Cecum | 2, Ascending | 3, Transverse | 4, Descending | 5, Sigmoid | 6, Rectum						[lg_bowel_num]>2		LV
digestive_system_bowel_examination	Large bowel - Size of 3rd lesion (cm):	text						lg_bowel_size3				lg_bowel_size3	digestive_system_bowel_examination		text	Large bowel - Size of 3rd lesion (cm):		cm	number	0			[lg_bowel_num]>2		LV
urinary_system	Urinary System form version:	text					@DEFAULT="1" @HIDDEN @HIDDEN-PDF	us_fversion			@DEFAULT="1" @HIDDEN @HIDDEN-PDF	us_fversion	urinary_system		text	Urinary System form version:													@DEFAULT="1" @HIDDEN @HIDDEN-PDF
urinary_system	Date of Urinary System form collection:	text						us_colldt			@TODAY	us_colldt	urinary_system		text	Date of Urinary System form collection:			date_mdy										@TODAY
urinary_system	Bladder - Vol of urine (milliliters):	text						bladder_ml				bladder_ml	urinary_system		text	Bladder - Vol of urine (milliliters):		ml	number	0			[surg_abs_spec(8)] = '0'		LV
urinary_system	Bladder (check all that apply):	checkbox						bladder				bladder	urinary_system		checkbox	Bladder (check all that apply):	1, Collapsed | 2, Congested mucosa | 3, Trabeculated						[surg_abs_spec(8)] = '0'		LV
urinary_system	Ureters - Patent?	radio						ureters_pat				ureters_pat	urinary_system		radio	Ureters - Patent?	1, Patent | 0, Not patent						[surg_abs_spec(8)] = '0'		LV
urinary_system	Ureters - Dilated?	radio						ureters_dilate				ureters_dilate	urinary_system		radio	Ureters - Dilated?	1, Dilated | 0, Not dilated						[surg_abs_spec(8)] = '0'		LV
urinary_system	Bladder - Lesions?	radio						bladder_les				bladder_les	urinary_system		radio	Bladder - Lesions?	1, Lesions | 0, No lesions						[surg_abs_spec(8)] = '0'		LV
urinary_system	Bladder - Number of lesions:	text						bladder_les_num				bladder_les_num	urinary_system		text	Bladder - Number of lesions:			integer	0	3		[bladder_les] = '1'		LV
urinary_system	Bladder - Location of 1st lesion:	radio						bladder_les_loc1				bladder_les_loc1	urinary_system		radio	Bladder - Location of 1st lesion:	1, Dome | 2, Right lateral wall | 3, Left lateral wall | 4, Bladder neck						[bladder_les_num] > 0		LV
urinary_system	Bladder - Size of 1st lesion (cm):	text						bladder_les_size1				bladder_les_size1	urinary_system		text	Bladder - Size of 1st lesion (cm):		cm	number	0			[bladder_les_num] > 0		LV
urinary_system	Bladder - Location of 2nd lesion:	radio						bladder_les_loc2				bladder_les_loc2	urinary_system		radio	Bladder - Location of 2nd lesion:	1, Dome | 2, Right lateral wall | 3, Left lateral wall | 4, Bladder neck						[bladder_les_num] > 1		LV
urinary_system	Bladder - Size of 2nd lesion (cm):	text						bladder_les_size2				bladder_les_size2	urinary_system		text	Bladder - Size of 2nd lesion (cm):		cm	number	0			[bladder_les_num] > 1		LV
urinary_system	Bladder - Location of 3rd lesion:	radio						bladder_les_loc3				bladder_les_loc3	urinary_system		radio	Bladder - Location of 3rd lesion:	1, Dome | 2, Right lateral wall | 3, Left lateral wall | 4, Bladder neck						[bladder_les_num] > 2		LV
urinary_system	Bladder - Size of 3rd lesion (cm):	text						bladder_les_size3				bladder_les_size3	urinary_system		text	Bladder - Size of 3rd lesion (cm):		cm	number	0			[bladder_les_num] > 2		LV
urinary_system	Kidney - Lesions:	radio						kid_les				kid_les	urinary_system		radio	Kidney - Lesions:	1, Lesions | 0, No Lesions								LV
urinary_system	Kidney - Number of lesions:	text						kid_les_num				kid_les_num	urinary_system		text	Kidney - Number of lesions:			integer	1			[kid_les] = '1'		LV
urinary_system	Kidney - Location of 1st Lesion:	radio						kid_les_loc1				kid_les_loc1	urinary_system		radio	Kidney - Location of 1st Lesion:	1, Left | 2, Right						[kid_les_num] > 0		LV
urinary_system	Kidney- Location of 1st lesion specify:	radio						kid_les_loc1spec1				kid_les_loc1spec1	urinary_system		radio	Kidney- Location of 1st lesion specify:	1, Upper Pole | 2, Mid Pole | 3, Lower Pole						[kid_les_num] > 0		LV
urinary_system	Kidney - Location of 1st lesion specify:	radio						kidney_les_loc1spec2				kidney_les_loc1spec2	urinary_system		radio	Kidney - Location of 1st lesion specify:	1, Cortex | 2, Medulla						[kid_les_num] > 0		LV
urinary_system	Kidney - Location of 2nd Lesion:	radio						kid_les_loc2				kid_les_loc2	urinary_system		radio	Kidney - Location of 2nd Lesion:	1, Left | 2, Right						[kid_les_num] > 1		LV
urinary_system	Kidney- Location of 2nd lesion specify:	radio						kid_les_loc2spec1				kid_les_loc2spec1	urinary_system		radio	Kidney- Location of 2nd lesion specify:	1, Upper Pole | 2, Mid Pole | 3, Lower Pole						[kid_les_num] > 1		LV
urinary_system	Kidney - Location of 2nd lesion specify:	radio						kidney_les_loc2spec2				kidney_les_loc2spec2	urinary_system		radio	Kidney - Location of 2nd lesion specify:	1, Cortex | 2, Medulla						[kid_les_num] > 1		LV
urinary_system	Kidney - Location of 3rd Lesion:	radio						kid_les_loc3				kid_les_loc3	urinary_system		radio	Kidney - Location of 3rd Lesion:	1, Left | 2, Right						[kid_les_num] > 2		LV
urinary_system	Kidney- Location of 3rd lesion specify:	radio						kid_les_loc3spec1				kid_les_loc3spec1	urinary_system		radio	Kidney- Location of 3rd lesion specify:	1, Upper Pole | 2, Mid Pole | 3, Lower Pole						[kid_les_num] > 2		LV
urinary_system	Kidney - Location of 3rd lesion specify:	radio						kidney_les_loc3spec2				kidney_les_loc3spec2	urinary_system		radio	Kidney - Location of 3rd lesion specify:	1, Cortex | 2, Medulla						[kid_les_num] > 2		LV
urinary_system	Renal arteries - Atherosclerosis?	radio						renal_art_ath				renal_art_ath	urinary_system		radio	Renal arteries - Atherosclerosis?	1, No Atherosclerosis | 2, Mild Atherosclerosis | 3, Moderate Atherosclerosis | 4, Severe Atherosclerosis								LV
urinary_system	Renal arteries - Patent?	radio						renal_art_patent				renal_art_patent	urinary_system		radio	Renal arteries - Patent?	1, Patent | 2, Not patent								LV
urinary_system	Right kidney weight (g):	text						rt_kid_wgt				rt_kid_wgt	urinary_system		text	Right kidney weight (g):		g	number	0			[surg_abs_spec(9)] = '0'		LV
urinary_system	Right kidney cortex (check all that apply):	checkbox						rt_kid				rt_kid	urinary_system		checkbox	Right kidney cortex (check all that apply):	1, Smooth | 2, Granular and pitted | 3, Scarred						[surg_abs_spec(9)] = '0'		LV
urinary_system	Right kidney parenchyma - Red-brown:	radio						rt_kid_par_col				rt_kid_par_col	urinary_system		radio	Right kidney parenchyma - Red-brown:	1, Yes (Red-brown) | 0, No						[surg_abs_spec(9)] = '0'		LV
urinary_system	Right kidney parenchyma:	radio						rt_kid_par_def				rt_kid_par_def	urinary_system		radio	Right kidney parenchyma:	1, Clearly demarcated corticomedullary junction | 2, Ill-defined corticomedullary junctions						[surg_abs_spec(9)] = '0'		LV
urinary_system	Right kidney parenchyma - Lesions?	radio						rt_kid_par_les				rt_kid_par_les	urinary_system		radio	Right kidney parenchyma - Lesions?	1, Lesions | 0, No lesions						[surg_abs_spec(9)] = '0'		LV
urinary_system	Left kidney weight (g):	text						lt_kid_wgt				lt_kid_wgt	urinary_system		text	Left kidney weight (g):		g	number	0			[surg_abs_spec(10)] = '0'		LV
urinary_system	Left kidney cortex (check all that apply):	checkbox						lt_kid				lt_kid	urinary_system		checkbox	Left kidney cortex (check all that apply):	1, Smooth | 2, Granular and pitted | 3, Scarred						[surg_abs_spec(10)] = '0'		LV
urinary_system	Left kidney parenchyma - Red-brown?	radio						lt_kid_par_col				lt_kid_par_col	urinary_system		radio	Left kidney parenchyma - Red-brown?	1, Yes (Red-brown) | 0, No						[surg_abs_spec(10)] = '0'		LV
urinary_system	Left kidney parenchyma:	radio						lt_kid_par_def				lt_kid_par_def	urinary_system		radio	Left kidney parenchyma:	1, Clearly demarcated corticomedullary junction | 2, Ill-defined corticomedullary junctions						[surg_abs_spec(10)] = '0'		LV
urinary_system	Left kidney parenchyma - Lesions?	radio						lt_kid_par_les				lt_kid_par_les	urinary_system		radio	Left kidney parenchyma - Lesions?	1, Lesions | 0, No lesions						[surg_abs_spec(10)] = '0'		LV
genital_system	Genital System form version:	text					@DEFAULT="1" @HIDDEN @HIDDEN-PDF	gs_fversion			@DEFAULT="1" @HIDDEN @HIDDEN-PDF	gs_fversion	genital_system		text	Genital System form version:													@DEFAULT="1" @HIDDEN @HIDDEN-PDF
genital_system	Date of Genital System form collection:	text						gs_colldt			@TODAY	gs_colldt	genital_system		text	Date of Genital System form collection:			date_mdy										@TODAY
genital_system	Prostate (3 dimensions/describe) (check all that apply):	checkbox						prostate				prostate	genital_system		checkbox	Prostate (3 dimensions/describe) (check all that apply):	1, Normal | 2, Enlarged | 3, Nodular						[sex] = '1' AND [surg_abs_spec_m(16)] = '0'		LV
genital_system	Prostate size - Anterior posterior (centimeters):	text						prostate_m1				prostate_m1	genital_system		text	Prostate size - Anterior posterior (centimeters):		cm	number	0			[sex] = '1' AND [surg_abs_spec_m(16)] = '0'		LV
genital_system	Prostate size - Right to left (centimeters):	text						prostate_m2				prostate_m2	genital_system		text	Prostate size - Right to left (centimeters):		cm	number	0			[sex] = '1' AND [surg_abs_spec_m(16)] = '0'		LV
genital_system	Prostate size- Superior to inferior (centimeters):	text						prostate_m3				prostate_m3	genital_system		text	Prostate size- Superior to inferior (centimeters):		cm	number	0			[sex] = '1' AND [surg_abs_spec_m(16)] = '0'		LV
genital_system	Testes (check all that apply):	checkbox						testes				testes	genital_system		checkbox	Testes (check all that apply):	1, Normal | 2, Enlarged | 3, Nodular						[sex] = '1' AND [surg_abs_spec_m(17)] = '0'		LV
genital_system	Testes cut surface: Brown parenchyma?	radio						testes_surf_col				testes_surf_col	genital_system		radio	Testes cut surface: Brown parenchyma?	1, Yes (Brown parenchyma) | 0, No						[sex] = '1' AND [surg_abs_spec_m(17)] = '0'		LV
genital_system	Testes cut surface - Tubules string:	radio						testes_surf_str				testes_surf_str	genital_system		radio	Testes cut surface - Tubules string:	1, Tubules string in normal manner | 2, Tubules do not string						[sex] = '1' AND [surg_abs_spec_m(17)] = '0'		LV
genital_system	Testes cut surface - Lesions?	radio						testes_surf_les				testes_surf_les	genital_system		radio	Testes cut surface - Lesions?	1, Lesions | 0, No lesions						[sex] = '1' AND [surg_abs_spec_m(17)] = '0'		LV
genital_system	Right Ovary Size - Length (centimeters):	text						rt_ovary_m1				rt_ovary_m1	genital_system		text	Right Ovary Size - Length (centimeters):		cm	number	0			[sex] = '2' AND [surg_abs_spec_f(18)] = '0'		LV
genital_system	Right Ovary Size - Width (centimeters):	text						rt_ovary_m2				rt_ovary_m2	genital_system		text	Right Ovary Size - Width (centimeters):		cm	number	0			[sex] = '2' AND [surg_abs_spec_f(18)] = '0'		LV
genital_system	Right Ovary Size - Depth (centimeters):	text						rt_ovary_m3				rt_ovary_m3	genital_system		text	Right Ovary Size - Depth (centimeters):		cm	number	0			[sex] = '2' AND [surg_abs_spec_f(18)] = '0'		LV
genital_system	Left Ovary Size - Length (centimeters):	text						lt_ovary_m1				lt_ovary_m1	genital_system		text	Left Ovary Size - Length (centimeters):		cm	number	0			[sex] = '2' AND [surg_abs_spec_f(19)] = '0'		LV
genital_system	Left Ovary Size - Width (centimeters):	text						lt_ovary_m2				lt_ovary_m2	genital_system		text	Left Ovary Size - Width (centimeters):		cm	number	0			[sex] = '2' AND [surg_abs_spec_f(19)] = '0'		LV
genital_system	Left Ovary Size - Depth (centimeters):	text						lt_ovary_m3				lt_ovary_m3	genital_system		text	Left Ovary Size - Depth (centimeters):		cm	number	0			[sex] = '2' AND [surg_abs_spec_f(19)] = '0'		LV
genital_system	Left fallopian tube:	radio						lt_fall_tube				lt_fall_tube	genital_system		radio	Left fallopian tube:	1, Normal | 2, Hemorrhagic | 3, Edematous						[sex] = '2' AND [surg_abs_spec_f(21)] = '0'		LV
genital_system	Right fallopian tube:	radio						rt_fall_tube				rt_fall_tube	genital_system		radio	Right fallopian tube:	1, Normal | 2, Hemorrhagic | 3, Edematous						[sex] = '2' AND [surg_abs_spec_f(20)] = '0'		LV
genital_system	Uterus:	radio						uterus				uterus	genital_system		radio	Uterus:	1, Normal | 2, Enlarged | 3, Atrophic						[sex] = '2' AND [surg_abs_spec_f(22)] = '0'		LV
genital_system	Endometrium (check all that apply):	checkbox						endometrium				endometrium	genital_system		checkbox	Endometrium (check all that apply):	1, Pale | 2, Red | 3, Thickened						[sex] = '2' AND [surg_abs_spec_f(22)] = '0'		LV
endocrine_system	Endocrine system form version:	text					@DEFAULT="1" @HIDDEN @HIDDEN-PDF	es_fversion			@DEFAULT="1" @HIDDEN @HIDDEN-PDF	es_fversion	endocrine_system		text	Endocrine system form version:													@DEFAULT="1" @HIDDEN @HIDDEN-PDF
endocrine_system	Date of Endocrine System form collection:	text						es_colldt			@TODAY	es_colldt	endocrine_system		text	Date of Endocrine System form collection:			date_mdy										@TODAY
endocrine_system	Right adrenal weight (grams):	text						rt_adrenal_wgt				rt_adrenal_wgt	endocrine_system		text	Right adrenal weight (grams):		g (REF avg = 6 g trimmed)	number	0			[surg_abs_spec(11)] = '0'		LV
endocrine_system	Left adrenal weight (grams):	text						lt_adrenal_wgt				lt_adrenal_wgt	endocrine_system		text	Left adrenal weight (grams):		g (REF avg = 6 g trimmed)	number	0			[surg_abs_spec(12)] = '0'		LV
endocrine_system	Adrenal parenchyma (check all that apply):	checkbox						adrenal_par				adrenal_par	endocrine_system		checkbox	Adrenal parenchyma (check all that apply):	1, Uniform yellow cortices | 2, Good demarcation from the medullae | 3, Autolyzed								LV
endocrine_system	Thyroid weight (grams):	text						thyroid_wgt				thyroid_wgt	endocrine_system		text	Thyroid weight (grams):		g (REF RANGE: 30-70 g)	number	0			[surg_abs_spec(13)] = '0'		LV
endocrine_system	Thyroid parenchyma (check all that apply):	checkbox						thyroid_par				thyroid_par	endocrine_system		checkbox	Thyroid parenchyma (check all that apply):	1, Symmetric | 2, Red-brown | 3, Firm | 4, Nodular						[surg_abs_spec(13)] = '0'		LV
endocrine_system	Thyroid parenchyma - Lesions?	radio						thyroid_par_les				thyroid_par_les	endocrine_system		radio	Thyroid parenchyma - Lesions?	1, Lesions | 0, No lesions						[surg_abs_spec(13)] = '0'		LV
endocrine_system	Thyroid - Number of lesions:	text						thyroid_par_num				thyroid_par_num	endocrine_system		text	Thyroid - Number of lesions:			integer	1			[thyroid_par_les] = '1'
endocrine_system	Thyroid - Location of 1st lesion:	radio						thyroid_par_loc1				thyroid_par_loc1	endocrine_system		radio	Thyroid - Location of 1st lesion:	1, Right lobe | 2, Left lobe | 3, Isthmus | 4, Pyramidal lobe						[thyroid_par_num] > 0		LV
endocrine_system	Specify:	radio						thyroid_par_spec1				thyroid_par_spec1	endocrine_system		radio	Specify:	1, Superior | 2, Middle | 3, Inferior						[thyroid_par_num] > 0		LV
endocrine_system	Thyroid - Size of 1st lesion (centimeters):	text						thyroid_par_size1				thyroid_par_size1	endocrine_system		text	Thyroid - Size of 1st lesion (centimeters):		cm	number	0			[thyroid_par_num] > 0		LV
endocrine_system	Thyroid - Location of 2nd lesion:	radio						thyroid_par_loc2				thyroid_par_loc2	endocrine_system		radio	Thyroid - Location of 2nd lesion:	1, Right lobe | 2, Left lobe | 3, Isthmus | 4, Pyramidal lobe						[thyroid_par_num] > 1		LV
endocrine_system	Specify:	radio						thyroid_par_spec2				thyroid_par_spec2	endocrine_system		radio	Specify:	1, Superior | 2, Middle | 3, Inferior						[thyroid_par_num] > 1		LV
endocrine_system	Thyroid - Size of 2nd lesion (centimeters):	text						thyroid_par_size2				thyroid_par_size2	endocrine_system		text	Thyroid - Size of 2nd lesion (centimeters):		cm	number	0			[thyroid_par_num] > 1		LV
endocrine_system	Thyroid - Location of 3rd lesion:	radio						thyroid_par_loc3				thyroid_par_loc3	endocrine_system		radio	Thyroid - Location of 3rd lesion:	1, Right lobe | 2, Left lobe | 3, Isthmus | 4, Pyramidal lobe						[thyroid_par_num] > 2		LV
endocrine_system	Specify:	radio						thyroid_par_spec3				thyroid_par_spec3	endocrine_system		radio	Specify:	1, Superior | 2, Middle | 3, Inferior						[thyroid_par_num] > 2		LV
endocrine_system	Thyroid - Size of 3rd lesion (centimeters):	text						thyroid_par_size3				thyroid_par_size3	endocrine_system		text	Thyroid - Size of 3rd lesion (centimeters):		cm	number	0			[thyroid_par_num] > 2		LV
endocrine_system	Thymus hypertrophic:	radio						thymus_hyper				thymus_hyper	endocrine_system		radio	Thymus hypertrophic:	1, Yes | 0, No						[thymus_abs_yn] = '0' or [thymus_abs_yn] = '2'		LV
lymphoreticular_system	Lymphoreticular System form version:	text					@DEFAULT="1" @HIDDEN @HIDDEN-PDF	lrs_fversion			@DEFAULT="1" @HIDDEN @HIDDEN-PDF	lrs_fversion	lymphoreticular_system		text	Lymphoreticular System form version:													@DEFAULT="1" @HIDDEN @HIDDEN-PDF
lymphoreticular_system	Date of Lymphoreticular System form collection:	text						ls_colldt			@TODAY	ls_colldt	lymphoreticular_system		text	Date of Lymphoreticular System form collection:			date_mdy										@TODAY
lymphoreticular_system	Spleen weight (grams):	text						spleen_wgt				spleen_wgt	lymphoreticular_system		text	Spleen weight (grams):		g (REF RANGE: 150 - 200 g unless over 80 years old)	number	0			[surg_abs_spec(14)] = '0'		LV
lymphoreticular_system	Spleen appearance (check all that apply):	checkbox						spleen				spleen	lymphoreticular_system		checkbox	Spleen appearance (check all that apply):	1, Smooth and intact | 2, Dark red						[surg_abs_spec(14)] = '0'		LV
lymphoreticular_system	Spleen firmness:	radio						spleen_text				spleen_text	lymphoreticular_system		radio	Spleen firmness:	1, Firm | 2, Soft						[surg_abs_spec(14)] = '0'		LV
lymphoreticular_system	Spleen lesions?	radio						spleen_les				spleen_les	lymphoreticular_system		radio	Spleen lesions?	1, Lesions | 0, No lesions						[surg_abs_spec(14)] = '0'		LV
lymphoreticular_system	Spleen - Number of lesions:	text						spleen_les_num				spleen_les_num	lymphoreticular_system		text	Spleen - Number of lesions:			integer	1			[spleen_les] = '1'		LV
lymphoreticular_system	Spleen - Location of 1st lesion:	radio						spleen_les_loc1				spleen_les_loc1	lymphoreticular_system		radio	Spleen - Location of 1st lesion:	1, Capsule | 2, Parenchyma						[spleen_les_num] > 0		LV
lymphoreticular_system	Spleen - Size of 1st lesion (centimeters):	text						spleen_les_size1				spleen_les_size1	lymphoreticular_system		text	Spleen - Size of 1st lesion (centimeters):		cm	number	0			[spleen_les_num] > 0		LV
lymphoreticular_system	Spleen - Location of 2nd lesion:	radio						spleen_les_loc2				spleen_les_loc2	lymphoreticular_system		radio	Spleen - Location of 2nd lesion:	1, Capsule | 2, Parenchyma						[spleen_les_num] > 1		LV
lymphoreticular_system	Spleen - Size of 2nd lesion (centimeters):	text						spleen_les_size2				spleen_les_size2	lymphoreticular_system		text	Spleen - Size of 2nd lesion (centimeters):		cm	number	0			[spleen_les_num] > 1		LV
lymphoreticular_system	Spleen - Location of 3rd lesion:	radio						spleen_les_loc3				spleen_les_loc3	lymphoreticular_system		radio	Spleen - Location of 3rd lesion:	1, Capsule | 2, Parenchyma						[spleen_les_num] > 2		LV
lymphoreticular_system	Spleen - Size of 3rd lesion (centimeters):	text						spleen_les_size3				spleen_les_size3	lymphoreticular_system		text	Spleen - Size of 3rd lesion (centimeters):		cm	number	0			[spleen_les_num] > 2		LV
lymphoreticular_system	Bone marrow: dark red?	radio						bone_marrow_col				bone_marrow_col	lymphoreticular_system		radio	Bone marrow: dark red?	1, Yes (Dark red) | 0, No								LV
lymphoreticular_system	Bone marrow hardness:	radio						bone_marrow_text				bone_marrow_text	lymphoreticular_system		radio	Bone marrow hardness:	1, Hard | 2, Softer than usual								LV
lymphoreticular_system	Bone marrow lesions?	radio						bone_marrow_les				bone_marrow_les	lymphoreticular_system		radio	Bone marrow lesions?	1, Lesions | 0, No lesions								LV
lymphoreticular_system	Bone marrow - Number of lesions:	text						bm_les_num				bm_les_num	lymphoreticular_system		text	Bone marrow - Number of lesions:			integer	1			[bone_marrow_les] = '1'		LV
lymphoreticular_system	Bone Marrow - Location of 1st lesion: <div style="font-weight:normal;font-style:italic;">(name of bone)	text						bm_les_loc1				bm_les_loc1	lymphoreticular_system		text	Bone Marrow - Location of 1st lesion: <div style="font-weight:normal;font-style:italic;">(name of bone)							[bm_les_num] > 0		LV
lymphoreticular_system	Bone Marrow - Size of 1st lesion (centimeters):	text						bm_les_size1				bm_les_size1	lymphoreticular_system		text	Bone Marrow - Size of 1st lesion (centimeters):		cm	number	0			[bm_les_num] > 0		LV
lymphoreticular_system	Bone Marrow - Location of 2nd lesion: <div style="font-weight:normal;font-style:italic;">(name of bone)	text						bm_les_loc2				bm_les_loc2	lymphoreticular_system		text	Bone Marrow - Location of 2nd lesion: <div style="font-weight:normal;font-style:italic;">(name of bone)							[bm_les_num] > 1		LV
lymphoreticular_system	Bone Marrow - Size of 2nd lesion (centimeters):	text						bm_les_size2				bm_les_size2	lymphoreticular_system		text	Bone Marrow - Size of 2nd lesion (centimeters):		cm	number	0			[bm_les_num] > 1		LV
lymphoreticular_system	Bone Marrow - Location of 3rd lesion: <div style="font-weight:normal;font-style:italic;">(name of bone)	text						bm_les_loc3				bm_les_loc3	lymphoreticular_system		text	Bone Marrow - Location of 3rd lesion: <div style="font-weight:normal;font-style:italic;">(name of bone)							[bm_les_num] > 2		LV
lymphoreticular_system	Bone Marrow - Size of 3rd lesion (centimeters):	text						bm_les_size3				bm_les_size3	lymphoreticular_system		text	Bone Marrow - Size of 3rd lesion (centimeters):		cm	number	0			[bm_les_num] > 2		LV
lymphoreticular_system	Bone Marrow (rib squeeze):	radio						bone_marrow_rib_squeeze			Physical Exam % Collected % Snap % FFPE	bone_marrow_rib_squeeze	lymphoreticular_system		radio	Bone Marrow (rib squeeze):	1, Inadequate (less than 0.25 cc) | 2, Adequate (0.25 cc or more)								LV				Physical Exam % Collected % Snap % FFPE
lymphoreticular_system	Lymph nodes enlarged?	radio						lymph_nodes				lymph_nodes	lymphoreticular_system		radio	Lymph nodes enlarged?	1, Not enlarged | 2, Lymphadenopathy								LV
lymphoreticular_system	Lymphadenopathy, describe location:	text						lymph_nodes_spec				lymph_nodes_spec	lymphoreticular_system		text	Lymphadenopathy, describe location:							[lymph_nodes]='2'		LV
musculoskeletal_system	Musculoskeletal System form version:	text					@DEFAULT="1" @HIDDEN @HIDDEN-PDF	mss_fversion			@DEFAULT="1" @HIDDEN @HIDDEN-PDF	mss_fversion	musculoskeletal_system		text	Musculoskeletal System form version:													@DEFAULT="1" @HIDDEN @HIDDEN-PDF
musculoskeletal_system	Date of Musculoskeletal System form collection:	text						mss_colldt			@TODAY	mss_colldt	musculoskeletal_system		text	Date of Musculoskeletal System form collection:			date_mdy										@TODAY
musculoskeletal_system	Rib fractures?	radio						ribs_frac				ribs_frac	musculoskeletal_system		radio	Rib fractures?	1, Fractures | 0, No fractures								LV
musculoskeletal_system	Specify locations of fractures:	descriptive						frac_hdr				frac_hdr	musculoskeletal_system		descriptive	Specify locations of fractures:
musculoskeletal_system	Rib 1	checkbox						frac_loc_rib1				frac_loc_rib1	musculoskeletal_system		checkbox	Rib 1	1, Left | 2, Right						[ribs_frac] = '1'				frac_loc
musculoskeletal_system	Rib 2	checkbox						frac_loc_rib2				frac_loc_rib2	musculoskeletal_system		checkbox	Rib 2	1, Left | 2, Right						[ribs_frac] = '1'				frac_loc
musculoskeletal_system	Rib 3	checkbox						frac_loc_rib3				frac_loc_rib3	musculoskeletal_system		checkbox	Rib 3	1, Left | 2, Right						[ribs_frac] = '1'				frac_loc
musculoskeletal_system	Rib 4	checkbox						frac_loc_rib4				frac_loc_rib4	musculoskeletal_system		checkbox	Rib 4	1, Left | 2, Right						[ribs_frac] = '1'				frac_loc
musculoskeletal_system	Rib 5	checkbox						frac_loc_rib5				frac_loc_rib5	musculoskeletal_system		checkbox	Rib 5	1, Left | 2, Right						[ribs_frac] = '1'				frac_loc
musculoskeletal_system	Rib 6	checkbox						frac_loc_rib6				frac_loc_rib6	musculoskeletal_system		checkbox	Rib 6	1, Left | 2, Right						[ribs_frac] = '1'				frac_loc
musculoskeletal_system	Rib 7	checkbox						frac_loc_rib7				frac_loc_rib7	musculoskeletal_system		checkbox	Rib 7	1, Left | 2, Right						[ribs_frac] = '1'				frac_loc
musculoskeletal_system	Rib 8	checkbox						frac_loc_rib8				frac_loc_rib8	musculoskeletal_system		checkbox	Rib 8	1, Left | 2, Right						[ribs_frac] = '1'				frac_loc
musculoskeletal_system	Rib 9	checkbox						frac_loc_rib9				frac_loc_rib9	musculoskeletal_system		checkbox	Rib 9	1, Left | 2, Right						[ribs_frac] = '1'				frac_loc
musculoskeletal_system	Rib 10	checkbox						frac_loc_rib10				frac_loc_rib10	musculoskeletal_system		checkbox	Rib 10	1, Left | 2, Right						[ribs_frac] = '1'				frac_loc
musculoskeletal_system	Rib 11	checkbox						frac_loc_rib11				frac_loc_rib11	musculoskeletal_system		checkbox	Rib 11	1, Left | 2, Right						[ribs_frac] = '1'				frac_loc
musculoskeletal_system	Rib 12	checkbox						frac_loc_rib12				frac_loc_rib12	musculoskeletal_system		checkbox	Rib 12	1, Left | 2, Right						[ribs_frac] = '1'				frac_loc
musculoskeletal_system	Diaphragm normal?	radio						diaphragm				diaphragm	musculoskeletal_system		radio	Diaphragm normal?	1, Normal | 2, Abnormal								LV
musculoskeletal_system	Diaphragm lesions?	radio						dia_les				dia_les	musculoskeletal_system		radio	Diaphragm lesions?	1, Lesions | 0, No lesions								LV
musculoskeletal_system	Diaphragm - Number of lesions:	text						dia_les_num				dia_les_num	musculoskeletal_system		text	Diaphragm - Number of lesions:			integer	1			[dia_les] = '1'		LV
musculoskeletal_system	Diaphragm - Location of 1st lesion:	radio						dia_les_loc1				dia_les_loc1	musculoskeletal_system		radio	Diaphragm - Location of 1st lesion:	1, Thoracic | 2, Peritoneal surface						[dia_les_num] > 0		LV
musculoskeletal_system	Diaphragm - Size of 1st lesion (centimeters):	text						dia_les_size1				dia_les_size1	musculoskeletal_system		text	Diaphragm - Size of 1st lesion (centimeters):		cm	number	0			[dia_les_num] > 0		LV
musculoskeletal_system	Diaphragm - Location of 2nd lesion:	radio						dia_les_loc2				dia_les_loc2	musculoskeletal_system		radio	Diaphragm - Location of 2nd lesion:	1, Thoracic | 2, Peritoneal surface						[dia_les_num] > 1		LV
musculoskeletal_system	Diaphragm - Size of 2nd lesion (centimeters):	text						dia_les_size2				dia_les_size2	musculoskeletal_system		text	Diaphragm - Size of 2nd lesion (centimeters):		cm	number	0			[dia_les_num] > 1		LV
musculoskeletal_system	Diaphragm - Location of 3rd lesion:	radio						dia_les_loc3				dia_les_loc3	musculoskeletal_system		radio	Diaphragm - Location of 3rd lesion:	1, Thoracic | 2, Peritoneal surface						[dia_les_num] > 2		LV
musculoskeletal_system	Diaphragm - Size of 3rd lesion (centimeters):	text						dia_les_size3				dia_les_size3	musculoskeletal_system		text	Diaphragm - Size of 3rd lesion (centimeters):							[dia_les_num] > 2		LV
musculoskeletal_system	Skeletal muscles (check all that apply):	checkbox						skel_musc				skel_musc	musculoskeletal_system		checkbox	Skeletal muscles (check all that apply):	1, Red-brown and firm | 2, Appropriate mass for age/gender | 3, Atrophied								LV
musculoskeletal_system	Vertebral column (check all that apply):	checkbox					@NONEOFTHEABOVE='1'	verte_col			@NONEOFTHEABOVE='1'	verte_col	musculoskeletal_system		checkbox	Vertebral column (check all that apply):	1, Normal curvature | 2, Kyphosis | 3, Scoliosis								LV				@NONEOFTHEABOVE='1'
central_nervous_system	Central Nervous System form version:	text					@DEFAULT="1" @HIDDEN @HIDDEN-PDF	cns_fversion			@DEFAULT="1" @HIDDEN @HIDDEN-PDF	cns_fversion	central_nervous_system		text	Central Nervous System form version:													@DEFAULT="1" @HIDDEN @HIDDEN-PDF
central_nervous_system	Date of Central Nervous System form collection:	text						cns_colldt			@TODAY	cns_colldt	central_nervous_system		text	Date of Central Nervous System form collection:			date_mdy										@TODAY
central_nervous_system	<div class="blue"><p> You have indicated on <b> Clinical Overview Part 1 </b> that brain autopsy was not consented. Please continue to the next form </p></div>	descriptive						restr_warn_2				restr_warn_2	central_nervous_system		descriptive	<div class="blue"><p> You have indicated on <b> Clinical Overview Part 1 </b> that brain autopsy was not consented. Please continue to the next form </p></div>							[auto_restr(1)] = '1'
central_nervous_system	Brain weight (grams):	text						brain_wgt				brain_wgt	central_nervous_system		text	Brain weight (grams):		g (REF RANGE: 1100 - 1700 g)	number	0			[auto_restr(1)] = '0'		LV
central_nervous_system	Dura (check all that apply):	checkbox						dura				dura	central_nervous_system		checkbox	Dura (check all that apply):	1, Epidural hemorrhage | 2, Subdural hemorrhage | 3, Dural sinus thrombus | 4, Bony Abnormalities						[auto_restr(1)] = '0'		LV
central_nervous_system	Dura lesions?	radio						dura_les				dura_les	central_nervous_system		radio	Dura lesions?	1, Lesions | 0, No lesions						[auto_restr(1)] = '0'		LV
central_nervous_system	Cerebral hemispheres (check all that apply):	checkbox						cerebral_hem				cerebral_hem	central_nervous_system		checkbox	Cerebral hemispheres (check all that apply):	1, Herniation | 2, Asymmetric | 3, Atrophy | 4, Edema						[auto_restr(1)] = '0'		LV
central_nervous_system	Cerebral hemispheres - atrophy (check all that apply):	checkbox					@NONEOFTHEABOVE='1'	cerebral_hem_at_spec			@NONEOFTHEABOVE='1'	cerebral_hem_at_spec	central_nervous_system		checkbox	Cerebral hemispheres - atrophy (check all that apply):	1, Global | 2, Frontal | 3, Parietal | 4, Temporal | 5, Occipital						[cerebral_hem(3)] = '1'		LV				@NONEOFTHEABOVE='1'
central_nervous_system	Cerebral hemispheres development:	radio						cerebral_hem_dev				cerebral_hem_dev	central_nervous_system		radio	Cerebral hemispheres development:	1, Normal development | 2, Abnormal development						[auto_restr(1)] = '0'		LV
central_nervous_system	Cerebral hemispheres lesions:	radio						cerebral_hem_les				cerebral_hem_les	central_nervous_system		radio	Cerebral hemispheres lesions:	1, Lesions | 0, No lesions						[auto_restr(1)] = '0'		LV
central_nervous_system	Hemorrhage (check all that apply):	checkbox					@NONEOFTHEABOVE = '0'	hemorrhage			@NONEOFTHEABOVE = '0'	hemorrhage	central_nervous_system		checkbox	Hemorrhage (check all that apply):	0, None | 1, Epidural | 2, Subdural | 3, Subarachnoid | 99, Other						[auto_restr(1)] = '0'		LV				@NONEOFTHEABOVE = '0'
central_nervous_system	Hemorrhage - Other (specify):	text						hemorrhage_spec				hemorrhage_spec	central_nervous_system		text	Hemorrhage - Other (specify):							[hemorrhage(99)] = '1'		LV
central_nervous_system	Circle of Willis: * Note: If a ruptured aneurysm is suspected clinically and hemorrhage is present at the base of the brain, it is advisable to wash away the blood and conduct a thorough search for the aneurysm before fixation of the brain.	checkbox					@NONEOFTHEABOVE = '1'	circle_of_willis			@NONEOFTHEABOVE = '1'	circle_of_willis	central_nervous_system		checkbox	Circle of Willis: * Note: If a ruptured aneurysm is suspected clinically and hemorrhage is present at the base of the brain, it is advisable to wash away the blood and conduct a thorough search for the aneurysm before fixation of the brain.	1, Normal | 2, Atherosclerosis | 3, Aneurysm						[auto_restr(1)] = '0'		LV				@NONEOFTHEABOVE = '1'
central_nervous_system	Circle of Willis - Atherosclerosis:	radio						circle_of_willis_ath_sev				circle_of_willis_ath_sev	central_nervous_system		radio	Circle of Willis - Atherosclerosis:	1, Mild | 2, Moderate | 3, Severe						[circle_of_willis(2)] = "1"		LV
central_nervous_system	Circle of Willis - Specify location of aneurysm:	text						circle_of_willis_an_spec				circle_of_willis_an_spec	central_nervous_system		text	Circle of Willis - Specify location of aneurysm:							[circle_of_willis(3)] ="1"		LV
central_nervous_system	Cerebellum (check all that apply):	checkbox						cerebellum				cerebellum	central_nervous_system		checkbox	Cerebellum (check all that apply):	1, Tonsillar herniation | 2, Atrophy						[auto_restr(1)] = '0'		LV
central_nervous_system	Cerebellum development:	radio						cerebellum_dev				cerebellum_dev	central_nervous_system		radio	Cerebellum development:	1, Normal development | 2, Abnormal development						[auto_restr(1)] = '0'		LV
central_nervous_system	Cerebellum lesions?	radio						cerebellum_les				cerebellum_les	central_nervous_system		radio	Cerebellum lesions?	1, Lesions | 0, No lesions						[auto_restr(1)] = '0'		LV
central_nervous_system	Spinal Cord lesions?	radio						spinal_cord_les				spinal_cord_les	central_nervous_system		radio	Spinal Cord lesions?	1, Lesions | 0, No lesions						[auto_restr(1)] = '0'		LV
central_nervous_system	Spinal Cord - Length (centimeters from cut superior to cornus):	text						spinal_cord_length				spinal_cord_length	central_nervous_system		text	Spinal Cord - Length (centimeters from cut superior to cornus):		cm	number	0			[auto_restr(1)] = '0'		LV
central_nervous_system	Brain stem development:	radio						stem_dev				stem_dev	central_nervous_system		radio	Brain stem development:	1, Normal development | 2, Abnormal development						[auto_restr(1)] = '0'		LV
central_nervous_system	Brain stem hemorrhage:	radio						stem_hem				stem_hem	central_nervous_system		radio	Brain stem hemorrhage:	1, Yes | 0, No						[auto_restr(1)] = '0'		LV
central_nervous_system	Substantia nigra normally pigmented:	radio						sub_pig				sub_pig	central_nervous_system		radio	Substantia nigra normally pigmented:	1, Yes | 0, No						[auto_restr(1)] = '0'		LV
central_nervous_system	Substantia nigra pallor:	radio						sub_pig_pallor				sub_pig_pallor	central_nervous_system		radio	Substantia nigra pallor:	1, Mild | 2, Moderate | 3, Severe						[sub_pig] = '0'		LV
central_nervous_system	Locus ceruleus normally pigmented:	radio						loc_pig				loc_pig	central_nervous_system		radio	Locus ceruleus normally pigmented:	1, Yes | 0, No						[auto_restr(1)] = '0'		LV
central_nervous_system	Substantia nigra pallor:	radio						loc_pig_pallor				loc_pig_pallor	central_nervous_system		radio	Substantia nigra pallor:	1, Mild | 2, Moderate | 3, Severe						[loc_pig] = '0'		LV
protocol_deviations	Protocol Deviations form version:	text					@DEFAULT="1" @HIDDEN @HIDDEN-PDF	pd_fversion			@DEFAULT="1" @HIDDEN @HIDDEN-PDF	pd_fversion	protocol_deviations		text	Protocol Deviations form version:													@DEFAULT="1" @HIDDEN @HIDDEN-PDF
protocol_deviations	Protocol deviation ID:	text						pd_id			@HIDDEN @HIDDEN-PDF	pd_id	protocol_deviations		text	Protocol deviation ID:		this should be unique for each protocol deviation for this patient							LV				@HIDDEN @HIDDEN-PDF
protocol_deviations	Date deviation occurred:	text						pd_devdt				pd_devdt	protocol_deviations		text	Date deviation occurred:			date_mdy					y	LV
protocol_deviations	Date deviation discovered:	text						pd_devrepdt				pd_devrepdt	protocol_deviations		text	Date deviation discovered:			date_mdy					y	LV
protocol_deviations	Type of deviation:	radio						pd_devtype				pd_devtype	protocol_deviations		radio	Type of deviation:	1, Eligibility error | 2, Consent error | 3, Prolonged post-mortem interval | 4, Incomplete autopsy | 5, Patient identification error | 6, Disclosure of personal identifying information error | 7, Date collection time point error | 8, Incorrect test/procedure performed | 9, Test/procedure performed on wrong participant | 99, Other							y	LV
protocol_deviations	Please specify:	text						pd_other				pd_other	protocol_deviations		text	Please specify:							[pd_devtype] = '99'	y	LV
protocol_deviations	Describe the deviation:	notes						pd_desc				pd_desc	protocol_deviations		notes	Describe the deviation:								y	LV
protocol_deviations	Describe steps taken to resolve the deviation and prevent future occurrences:	notes						pd_resolution				pd_resolution	protocol_deviations		notes	Describe steps taken to resolve the deviation and prevent future occurrences:								y	LV
pathologist_report	Pathologist Report form version:	text					@DEFAULT="1" @HIDDEN @HIDDEN-PDF	path_fversion			@DEFAULT="1" @HIDDEN @HIDDEN-PDF	path_fversion	pathologist_report		text	Pathologist Report form version:									LV				@DEFAULT="1" @HIDDEN @HIDDEN-PDF
pathologist_report	Date of Pathologist Report form collection:	text						path_colldt			@TODAY	path_colldt	pathologist_report		text	Date of Pathologist Report form collection:			date_mdy										@TODAY
pathologist_report	Is data for a pathologist report available to be entered?	radio						path_rep_yn				path_rep_yn	pathologist_report		radio	Is data for a pathologist report available to be entered?	1, Yes | 0, No								LV
pathologist_report	Was this data entered in the appropriate timeframe?	radio						path_rep_time				path_rep_time	pathologist_report		radio	Was this data entered in the appropriate timeframe?	1, Yes | 0, No						[path_rep_yn] = '1'		LV
pathologist_report	Microscopic Findings:	notes						path_rep_micro				path_rep_micro	pathologist_report		notes	Microscopic Findings:							[path_rep_yn] = '1'		LV
pathologist_report	Summary of Sections:	notes						path_rep_sum				path_rep_sum	pathologist_report		notes	Summary of Sections:							[path_rep_yn] = '1'		LV
pathologist_report	Anatomic Diagnoses:	notes						path_rep_diag				path_rep_diag	pathologist_report		notes	Anatomic Diagnoses:							[path_rep_yn] = '1'		LV
postautopsy_fields	Post-Autopsy Fields form version:	text					@DEFAULT="1" @HIDDEN @HIDDEN-PDF	na_fversion			@DEFAULT="1" @HIDDEN @HIDDEN-PDF	na_fversion	postautopsy_fields		text	Post-Autopsy Fields form version:									LV				@DEFAULT="1" @HIDDEN @HIDDEN-PDF
postautopsy_fields	Date of Post-Autospy Fields form collection:	text						na_colldt			@TODAY	na_colldt	postautopsy_fields		text	Date of Post-Autospy Fields form collection:			date_mdy										@TODAY
postautopsy_fields	<div class="blue"><p> These fields are not expected to be available at the time of autopsy. Please enter when available. </p></div>	descriptive						post_autopsy_placehold				post_autopsy_placehold	postautopsy_fields		descriptive	<div class="blue"><p> These fields are not expected to be available at the time of autopsy. Please enter when available. </p></div>
postautopsy_fields	Evidence of viral persistence at time of death:	radio						viral_pers				viral_pers	postautopsy_fields		radio	Evidence of viral persistence at time of death:	1, Yes | 0, No								LV
postautopsy_fields	Sars-CoV2 variant:	radio						sars_var				sars_var	postautopsy_fields		radio	Sars-CoV2 variant:	1, Alpha | 2, Beta | 3, Gamma | 4, Epsilon | 5, Eta | 6, Iota | 7, Kappa | 8, Mu | 9, Zeta | 10, Delta | 11, Omicron | -88, Unknown								LV
microscopic_findings	Microscopic Findings form version:	text					@DEFAULT="1" @HIDDEN @HIDDEN-PDF	micro_fversion			@DEFAULT="1" @HIDDEN @HIDDEN-PDF	micro_fversion	microscopic_findings		text	Microscopic Findings form version:									LV				@DEFAULT="1" @HIDDEN @HIDDEN-PDF
microscopic_findings	Date of Microscopic Findings form collection:	text						micro_colldt			@TODAY	micro_colldt	microscopic_findings		text	Date of Microscopic Findings form collection:			date_mdy										@TODAY
microscopic_findings	Brain outcomes noted in microscopic findings (check all that apply):	checkbox					@NONEOFTHEABOVE = '90'	micro_brain			@NONEOFTHEABOVE = '90'	micro_brain	microscopic_findings		checkbox	Brain outcomes noted in microscopic findings (check all that apply):	1, Cortical infarction | 2, Patchy microinfarcts located within the peripheral neocortex | 3, Deep gray matter structures | 4, Microthrombi | 5, Acute parenchymal microhemorrhages | 6, Neuroinflammation | 90, None of the above							y	LV				@NONEOFTHEABOVE = '90'
microscopic_findings	Cortical infarction details (check all that apply):	checkbox						micro_brain_cort				micro_brain_cort	microscopic_findings		checkbox	Cortical infarction details (check all that apply):	1, Acute | 2, Subacute | 3, Remote						[micro_brain(1)]='1'	y	LV
microscopic_findings	Lung outcomes noted in microscopic findings (check all that apply):	checkbox					@NONEOFTHEABOVE = '90'	micro_lung			@NONEOFTHEABOVE = '90'	micro_lung	microscopic_findings		checkbox	Lung outcomes noted in microscopic findings (check all that apply):	1, Progression of radiographic ground glass abnormalities with progression to interstitial fibrosis | 2, Diffuse alveolar damage (DAD) | 3, Fibrosis | 4, Cicatricial OP | 5, Embolism | 6, Microthrombi | 90, None of the above							y	LV				@NONEOFTHEABOVE = '90'
microscopic_findings	DAD details (check all that apply):	checkbox					@NONEOFTHEABOVE = '90'	micro_lung_dad			@NONEOFTHEABOVE = '90'	micro_lung_dad	microscopic_findings		checkbox	DAD details (check all that apply):	1, Exudative | 2, Proliferative | 3, Fibrosis | 90, None of the above						[micro_lung(2)]='1'	y	LV				@NONEOFTHEABOVE = '90'
microscopic_findings	Fibrosis details (check all that apply):	checkbox					@NONEOFTHEABOVE = '90'	micro_lung_fibr			@NONEOFTHEABOVE = '90'	micro_lung_fibr	microscopic_findings		checkbox	Fibrosis details (check all that apply):	1, NSIP pattern | 2, UIP pattern | 90, None of the above						[micro_lung(3)]='1'	y	LV				@NONEOFTHEABOVE = '90'
microscopic_findings	Cardiovascular outcomes noted in microscopic findings (check all that apply):	checkbox					@NONEOFTHEABOVE = '90'	micro_cv			@NONEOFTHEABOVE = '90'	micro_cv	microscopic_findings		checkbox	Cardiovascular outcomes noted in microscopic findings (check all that apply):	1, Thrombi | 2, Infarcts | 3, Microthrombi | 4, Microinfarcts | 5, Interstitial fibrosis | 6, Pericarditis | 7, Myocarditis | 90, None of the above							y	LV				@NONEOFTHEABOVE = '90'
microscopic_findings	Interstitial fibrosis severity:	radio					@NONEOFTHEABOVE = '90'	micro_cv_inter			@NONEOFTHEABOVE = '90'	micro_cv_inter	microscopic_findings		radio	Interstitial fibrosis severity:	1, Mild | 2, Moderate | 3, Severe						[micro_cv(5)]='1'	y	LV				@NONEOFTHEABOVE = '90'
microscopic_findings	Hemophagocytosis (check all that apply):	checkbox					@NONEOFTHEABOVE = '90'	micro_hemo			@NONEOFTHEABOVE = '90'	micro_hemo	microscopic_findings		checkbox	Hemophagocytosis (check all that apply):	1, Spleen | 2, Bone marrow | 3, Lymph node | 90, None of the above							y	LV				@NONEOFTHEABOVE = '90'
microscopic_findings	Liver outcomes noted in microscopic findings (check all that apply):	checkbox					@NONEOFTHEABOVE = '90'	micro_liver			@NONEOFTHEABOVE = '90'	micro_liver	microscopic_findings		checkbox	Liver outcomes noted in microscopic findings (check all that apply):	1, Microthrombi | 90, None of the above							y	LV				@NONEOFTHEABOVE = '90'
microscopic_findings	Kidney outcomes noted in microscopic findings (check all that apply):	checkbox					@NONEOFTHEABOVE = '90'	micro_kidney			@NONEOFTHEABOVE = '90'	micro_kidney	microscopic_findings		checkbox	Kidney outcomes noted in microscopic findings (check all that apply):	1, Acute kidney injury (AKI) | 2, Acute tubular necrosis | 90, None of the above							y	LV				@NONEOFTHEABOVE = '90'

## Sheet: Summary
Row Labels	Count of Source
RADx-Up	25
(blank)
Grand Total	25

## Sheet: RECOVERAutopsySandbox_DataDicti
Variable / Field Name	Form Name	Section Header	Field Type	Field Label	Choices, Calculations, OR Slider Labels	Field Note	Text Validation Type OR Show Slider Number	Text Validation Min	Text Validation Max	Identifier?	Branching Logic (Show field only if...)	Required Field?	Custom Alignment	Question Number (surveys only)	Matrix Group Name	Matrix Ranking?	Field Annotation
record_id	consent		text	Record ID									LV
con_fversion	consent		text	Consent form version:													@DEFAULT="1" @HIDDEN @HIDDEN-PDF
con_colldt	consent		text	Date of Consent form collection:			date_mdy										@TODAY
consent_yn	consent		radio	Has the research consent form been reviewed and approved?	1, Yes | 0, No							y	LV
cons_warning	consent		descriptive	<div class="red"><p><b>Error:</b> the participant has not been consented to the study. They may not continue with the study.</p></div>							[consent_yn] = '0'
gen_consent	consent		radio	Was genetic testing approved on the genetic testing consent form?	1, Yes | 0, No						[consent_yn]="1"		LV
cons_review	consent		text	Consent and patient ID reviewed by:							[consent_yn] = '1'		LV
cons	consent		text	Consenter 1 (Next of Kin):							[consent_yn] = '1'		LV
cons_rel	consent		text	Relationship to the deceased:							[consent_yn] = '1'		LV
cons_2	consent		text	Consenter 2:							[consent_yn] = '1'		LV
cons_rel_2	consent		text	Relationship to the deceased:							[consent_yn] = '1'		LV
pi_fversion	patient_information		text	Patient Information form version:													@DEFAULT="1" @HIDDEN @HIDDEN-PDF
pi_colldt	patient_information		text	Date of Patient Information form collection:			date_mdy										@TODAY
cons_warning_2	patient_information		descriptive	<div class="red"><p><b>Error:</b> the participant has not been consented to the study. No information can be entered until consent is obtained. </p></div>							[consent_yn] = '0'
name	patient_information		text	Patient Name:							[consent_yn] = '1'		LV
sex	patient_information		radio	Sex assigned at birth:	1, Male | 2, Female						[consent_yn] = '1'	y	LV
dob	patient_information		text	Date of Birth:		MM/DD/YYYY	date_mdy	1915-01-01	2008-01-01	y	[consent_yn] = '1'	y	LV				#location_radxup_all_of_us_nyu#Census @HIDEBUTTON
dod	patient_information		text	Date and Time of Death:			datetime_mdy	2022-01-02		y	[consent_yn] = '1'	y	LV				#location_radxup_all_of_us_nyu#Census @HIDEBUTTON
dod_warning	patient_information		descriptive	<div class="red"><p><b>Error:</b> The date of death must be between 02/01/2022 and today.</p></div>							[dod]<>"" and (datediff("02-01-2022", [dod], "d", true)<=0)
death_zip	patient_information		text	Place of death ZIP code:			zipcode				[consent_yn] = '1'		LV
addr_zip	patient_information		text	Address ZIP Code:			zipcode			y	[consent_yn] = '1'	y	LV				#location_radxup_all_of_us_nyu#
ids_yn	patient_information		radio	Two unique patient identifiers reviewed:	1, Yes | 0, No						[consent_yn] = '1'	y	LV
adult_ped_yn	patient_information		radio	Was the decedent previously enrolled in the Adult or Pediatric RECOVER study?	1, Yes | 0, No							y	LV
adult_ped_id	patient_information		text	What was the decedent's RECOVER Adult or Pediatric participant ID?							[adult_ped_yn] = '1'		LV
sdoh_english	patient_information		radio	Was English the decedent's primary language?	1, Yes | 0, No | -88, Unknown						[consent_yn] = '1'	y	LV
sdoh_language	patient_information		checkbox	What language(s)?	1, Spanish | 2, Vietnamese | 3, Mandarin | 4, Cantonese | 5, Tagalog | 6, Hawaiian | 7, Ilocano | 8, Navajo | 9, Russian | 10, Hindi | 11, Haitian Creole | 12, Cape Verdean Creole | 90, Other | -88, Unknown						[sdoh_english] = '0'		LV				#radxup_housing_employment_and_insurance#Adapted for CEAL Program from DMACS COVID 19 Survey. https://detroitsurvey.umich.edu/COVID 19-survey-and-resources/. @NONEOFTHEABOVE=-88
sdoh_insurance	patient_information		checkbox	Was the decedent covered by any of the following types of health insurance or health coverage plans at time of death? (Check all that apply)	1, Insurance purchased directly from an insurance company (by decedent or another family member) | 2, Insurance through a current or former employer or union (by decedent or another family member) | 6, Medicare, for people 65 or older, or people with certain disabilities | 7, Medicaid, Medical Assistance, or any kind of government assistance plan for those with low incomes or disability | 8, TRIC…						[consent_yn] = '1'	y	LV				#radxup_housing_employment_and_insurance# @NONEOFTHEABOVE='5,98,-88'
covi_fversion	first_covid_infection		text	First COVID Infection form version:									LV				@DEFAULT="1" @HIDDEN @HIDDEN-PDF
covi_colldt	first_covid_infection		text	First COVID Infection form collection:			date_mdy										@TODAY
covi_instr	first_covid_infection		descriptive	<div class="blue"><p> Please enter information about the decedent's <b>first</b> COVID infection. </p></div>
covid_dt	first_covid_infection		text	Date of first COVID diagnosis, or date of suspected infection based on symptoms: <div style="font-weight:normal;font-style:italic;"><p> Please see protocol for more details on this date, if it is not immediately clear. </p>		MM/DD/YYYY	date_mdy	2019-01-12				y	LV				@HIDEBUTTON
reinf_yn	first_covid_infection		radio	Was there evidence of COVID re-infection in the decedent?	1, Yes | 0, No							y	LV
covi_reinf_instr	first_covid_infection		descriptive	<div class="blue"><p> Please fill out a COVID reinfection form for <b>each</b> COVID infection after completing this form. </p></div>							[reinf_yn] = '1'
sars_res_v2	first_covid_infection		radio	Sars-CoV2 Nasopharyngeal PCR at point of diagnosis:	1, Positive | 2, Negative | 3, Unconfirmed | -88, Not performed								LV
igg_spike_v2	first_covid_infection		radio	COVID IgG Spike Ab at diagnosis:	1, Positive | 2, Negative | -88, Not performed								LV
igg_nucleo_v2	first_covid_infection		radio	COVID IgG Nucleocapsid Ab at diagnosis:	1, Positive | 2, Negative | -88, Not performed								LV
covi_hosp_acute	first_covid_infection		radio	Were they hospitalized within 30 days of this infection?	1, Yes | 0, No | -88, Unknown							y	LV
acute_yn	first_covid_infection		calc	Acute Y/N (1 = Acute, 0 = Post-Acute)	if(datediff([covid_dt], [dod], 'd')<=30, 1, 0)												@HIDDEN @HIDDEN-PDF
rx_intro	first_covid_infection		descriptive	<div class="blue"><p>Some people may have had COVID more than once. Please answer the following questions based on the <b> first </b> time the decedent got COVID. Reference first infection date: <b> [covid_dt] </b> </p></div>													#radxup_symptoms#
rx_introq	first_covid_infection		descriptive	Was the decedent treated with any of the following during their first COVID illness?
rx_o2	first_covid_infection		radio	Nasal cannula (tube in nose) for oxygen	1, Yes | 2, No | -88, Unknown										nyu_rx_covid19		#radxup_symptoms#
rx_steroids	first_covid_infection		radio	Treatment with steroids (e.g. dexamethasone, solumedrol, prednisone)	1, Yes | 2, No | -88, Unknown										nyu_rx_covid19		#radxup_symptoms#
rx_chlorq	first_covid_infection		radio	Treatment with hydroxychloroquine	1, Yes | 2, No | -88, Unknown										nyu_rx_covid19		#radxup_symptoms#
rx_antibody	first_covid_infection		radio	Treatment with monoclonal antibody	1, Yes | 2, No | -88, Unknown										nyu_rx_covid19		#radxup_symptoms#
rx_remdes	first_covid_infection		radio	Treatment with remdesivir	1, Yes | 2, No | -88, Unknown										nyu_rx_covid19
rx_antiviral	first_covid_infection		radio	Treatment with other antiviral drug (e.g. lopinavir, ritonavir, molnupiravir, etc.)	1, Yes | 2, No | -88, Unknown										nyu_rx_covid19		#radxup_symptoms#
rx_plasma	first_covid_infection		radio	Treatment with convalescent plasma	1, Yes | 2, No | -88, Unknown										nyu_rx_covid19		#radxup_symptoms#
rx_anticoag	first_covid_infection		radio	Treatment with anticoagulation (e.g. aspirin, heparin, warfarin (Coumadin), enoxaparin (Lovenox), apixaban (Eliquis), rivaroxaban (Xarelto), dabigatran (Pradaxa), etc.)	1, Yes | 2, No | -88, Unknown										nyu_rx_covid19		#radxup_symptoms#
rx_antibiotic	first_covid_infection		radio	Treatment with antibiotics (e.g. azithromycin (Z-pack, Zithromax), levofloxacin (Levoquin), amoxicillin/clavulonic acid (Augmentin), etc.)	1, Yes | 2, No | -88, Unknown										nyu_rx_covid19		#radxup_symptoms#
rx_ivermectin	first_covid_infection		radio	Treatment with ivermectin	1, Yes | 2, No | -88, Unknown										nyu_rx_covid19
rx_fluvox	first_covid_infection		radio	Treatment with fluvoxamine (Luvox)	1, Yes | 2, No | -88, Unknown										nyu_rx_covid19
rx_icu	first_covid_infection		radio	Treatment in the intensive care unit	1, Yes | 2, No | -88, Unknown						[covi_hosp_acute] = '1'				nyu_rx_covid19
rx_vent	first_covid_infection		radio	Mechanical ventilation (intubated; placed on a machine to help you breathe through a tube down your throat)	1, Yes | 2, No | -88, Unknown						[covi_hosp_acute] = '1'				nyu_rx_covid19
rx_pron	first_covid_infection		radio	Proning	1, Yes | 2, No | -88, Unknown						[covi_hosp_acute] = '1'				nyu_rx_covid19
rx_ecmo	first_covid_infection		radio	ECMO (extracorporeal membrane oxygenation, bypass machine for oxygen)	1, Yes | 2, No | -88, Unknown						[covi_hosp_acute] = '1'				nyu_rx_covid19
rx_il6	first_covid_infection		radio	Treatment with IL-6 antagonist (e.g. tocilizumab (Actemra), sarilumab (Kevzara), siltuximab (Sylvant), etc.)	1, Yes | 2, No | -88, Unknown						[covi_hosp_acute] = '1'				nyu_rx_covid19
rx_il1	first_covid_infection		radio	Treatment with IL-1 antagonist (anakinra (Kineret), canakinumab (Ilaris))	1, Yes | 2, No | -88, Unknown						[covi_hosp_acute] = '1'				nyu_rx_covid19
rx_kinase	first_covid_infection		radio	Treatment with kinase inhibitor (e.g. acalabrutinib (Calquence), ibrutinib (Imbruvica), zanubrutinib (Brukinsa), baricitinib (Olumiant), ruxolitinib (Jakafi), tofacitinib (Xeljanz), etc.)	1, Yes | 2, No | -88, Unknown						[covi_hosp_acute] = '1'				nyu_rx_covid19
rx_coenroll	first_covid_infection		radio	COVID experimental treatment trial	1, Yes | 2, No | -88, Unknown										nyu_rx_covid19
rx_other	first_covid_infection		radio	Other treatment	1, Yes | 2, No | -88, Unknown						[covi_hosp_acute] = '1'				nyu_rx_covid19
rx_other_specify	first_covid_infection		text	Please specify what other treatment received:							[rx_other] = '1'		LV
rx_coenrollname	first_covid_infection		text	Name of the COVID experimental treatment trial (if known):							[rx_coenroll] = '1'		LV
rx_coenrolldt	first_covid_infection		text	Date enrolled in [rx_coenrollname] trial (best estimate):			date_mdy				[rx_coenroll] = '1'	y	LV				@HIDEBUTTON
rx_coenrolltx	first_covid_infection		text	Name of the treatment(s) being tested (if known):							[rx_coenroll] = '1'		LV
rx_coenrollrand	first_covid_infection		radio	Is (or was) this a randomized trial?	1, Yes | 0, No | -1, Don't know						[rx_coenroll] = '1'		LV
rx_coenrollassignyn	first_covid_infection		radio	Do you know what treatment the decedent got?	1, Yes | 0, No						[rx_coenrollrand] = '1'		LV
rx_coenrolassign	first_covid_infection		text	Name of treatment, or "none" if placebo:							[rx_coenrollassignyn] = '1'	y	LV
reinf_fversion	covid_reinfections		text	COVID Reinfections form version:									LV				@DEFAULT="1" @HIDDEN @HIDDEN-PDF
reinf_colldt	covid_reinfections		text	COVID Reinfections form collection:			date_mdy										@TODAY
reinf_instr	covid_reinfections		descriptive	<div class="blue"><p> Please enter any COVID <b> reinfections </b> in sequential order, starting with <b> second </b> covid infection. If no covid reinfections, please move to next form. </p></div>
reinf_covid_dt	covid_reinfections		text	Date of additional COVID diagnosis, or date of suspected infection based on symptoms: <div style="font-weight:normal;font-style:italic;"><p> Please see protocol for more details on this date, if it is not immediately clear. </p>		MM/DD/YYYY	date_mdy	2019-01-12			[consent_yn] = '1'		LV				@HIDEBUTTON
sars_res	covid_reinfections		radio	Sars-CoV2 Nasopharyngeal PCR at point of diagnosis:	1, Positive | 2, Negative | 3, Unconfirmed | -88, Not performed								LV
igg_spike	covid_reinfections		radio	COVID IgG Spike Ab at diagnosis:	1, Positive | 2, Negative | -88, Not performed								LV
igg_nucleo	covid_reinfections		radio	COVID IgG Nucleocapsid Ab at diagnosis:	1, Positive | 2, Negative | -88, Not performed								LV
reinf_hosp_acute	covid_reinfections		radio	Were they hospitalized within 30 days of this infection?	1, Yes | 0, No | -88, Unknown								LV
reinf_rx_intro	covid_reinfections		descriptive	<div class="blue"><p>Some people may have had COVID more than once. Please answer the following based on the relevant infection date. </b> </p></div>							[reinf_hosp_acute] = '1'						#radxup_symptoms#
reinf_rx_introq	covid_reinfections		descriptive	Was the decedent treated with any of the following during this COVID illness?							[reinf_hosp_acute] = '1'
reinf_rx_icu	covid_reinfections		radio	Treatment in the intensive care unit	1, Yes | 2, No | -88, Unknown						[reinf_hosp_acute] = '1'				reinf_nyu_rx_covid19
reinf_rx_vent	covid_reinfections		radio	Mechanical ventilation (intubated; placed on a machine to help you breathe through a tube down your throat)	1, Yes | 2, No | -88, Unknown						[reinf_hosp_acute] = '1'				reinf_nyu_rx_covid19
reinf_rx_pron	covid_reinfections		radio	Proning	1, Yes | 2, No | -88, Unknown						[reinf_hosp_acute] = '1'				reinf_nyu_rx_covid19
reinf_rx_ecmo	covid_reinfections		radio	ECMO (extracorporeal membrane oxygenation, bypass machine for oxygen)	1, Yes | 2, No | -88, Unknown						[reinf_hosp_acute] = '1'				reinf_nyu_rx_covid19
reinf_rx_il6	covid_reinfections		radio	Treatment with IL-6 antagonist (e.g. tocilizumab (Actemra), sarilumab (Kevzara), siltuximab (Sylvant), etc.)	1, Yes | 2, No | -88, Unknown						[reinf_hosp_acute] = '1'				reinf_nyu_rx_covid19
reinf_rx_il1	covid_reinfections		radio	Treatment with IL-1 antagonist (anakinra (Kineret), canakinumab (Ilaris))	1, Yes | 2, No | -88, Unknown						[reinf_hosp_acute] = '1'				reinf_nyu_rx_covid19
reinf_rx_kinase	covid_reinfections		radio	Treatment with kinase inhibitor (e.g. acalabrutinib (Calquence), ibrutinib (Imbruvica), zanubrutinib (Brukinsa), baricitinib (Olumiant), ruxolitinib (Jakafi), tofacitinib (Xeljanz), etc.)	1, Yes | 2, No | -88, Unknown						[reinf_hosp_acute] = '1'				reinf_nyu_rx_covid19
reinf_rx_other	covid_reinfections		radio	Other treatment	1, Yes | 2, No | -88, Unknown						[reinf_hosp_acute] = '1'				reinf_nyu_rx_covid19
reinf_rx_other_specify	covid_reinfections		text	Please specify what other treatment received:							[reinf_rx_other] = '1'		LV
co_fversion	clinical_overview_part_1_autopsy_and_demographics		text	Clinical Overview Part 1 form version:													@DEFAULT="1" @HIDDEN @HIDDEN-PDF
co_colldt	clinical_overview_part_1_autopsy_and_demographics		text	Date of Clinical Overview Part 1 form collection:			date_mdy										@TODAY
auto_type	clinical_overview_part_1_autopsy_and_demographics		radio	Type of Autopsy:	1, Complete | 2, Restricted								LV
auto_restr	clinical_overview_part_1_autopsy_and_demographics		checkbox	Autopsy exclusions (check all that apply):	1, Brain or head | 2, Heart | 99, Other						[auto_type] = '2'		LV
auto_restr_spec	clinical_overview_part_1_autopsy_and_demographics		text	Other restrictions (specify):							[auto_restr(99)] = '1'		LV
auto_dttm	clinical_overview_part_1_autopsy_and_demographics		text	Date and Time of Autopsy:			datetime_mdy						LV				@NOW
pm_interval	clinical_overview_part_1_autopsy_and_demographics		calc	Post-mortem Interval (hours since death):	datediff([dod], [auto_dttm], 'h')	hours							LV
postmortem_warning	clinical_overview_part_1_autopsy_and_demographics		descriptive	<div class="red"><p><b>Error:</b> Post-mortem interval >24 hours. Please fill out a Protocol Deviation form. </p></div>							[auto_dttm]<>"" and (datediff([dod], [auto_dttm], "h", true)>=24)
auto_pcr	clinical_overview_part_1_autopsy_and_demographics		radio	Sars-CoV2 Nasopharyngeal PCR collected at autopsy:	1, Positive | 2, Negative | -88, Not collected								LV
vacc_vaccyn	clinical_overview_part_1_autopsy_and_demographics		radio	Did the decedent receive a COVID vaccine?	1, Yes | 0, No | -88, Unknown							y	LV				#radxup_tier2_vaccine_revised_nyu#
vacc_numb	clinical_overview_part_1_autopsy_and_demographics		text	How many shots did they receive (including boosters)?			integer	1			[vacc_vaccyn]="1"	y	LV
vacc_vacctype_1	clinical_overview_part_1_autopsy_and_demographics		radio	For the first shot, which vaccine did the decedent have?	1, Moderna | 2, Pfizer | 3, Johnson and Johnson | 4, AstraZeneca | 9, Other | -88, Unknown						[vacc_numb]<>"" and [vacc_numb] >= 1		LV				#radxup_tier2_vaccine_revised_nyu#
vacc_vaccothspec_1	clinical_overview_part_1_autopsy_and_demographics		text	Please specify:							[vacc_vacctype_1]="9"		LV
vacc_vaccdt_1	clinical_overview_part_1_autopsy_and_demographics		text	Date of first vaccine dose (approximate is acceptable):			date_mdy				[vacc_numb]<>"" and [vacc_numb] >= 1		LV
vacc_vaccdt_1_dtwarning	clinical_overview_part_1_autopsy_and_demographics		descriptive	<div class="red"><p><b>Error:</b> The date of vaccine shot must be after 12/01/2020 and before today.</p></div>							[vacc_vaccdt_1]<>"" and (datediff("12-01-2020", [vacc_vaccdt_1], "d", true)<=0 or datediff([vacc_vaccdt_1], "today", "d", true)<0)
vacc_vacctype_2	clinical_overview_part_1_autopsy_and_demographics		radio	For the second shot, which vaccine did the decedent have?	1, Moderna | 2, Pfizer | 3, Johnson and Johnson | 4, AstraZeneca | 9, Other | -88, Unknown						[vacc_numb]<>"" and [vacc_numb] >= 2		LV				#radxup_tier2_vaccine_revised_nyu#
vacc_vaccdt_2	clinical_overview_part_1_autopsy_and_demographics		text	Date of second vaccine dose (approximate is acceptable):			date_mdy				[vacc_numb]<>"" and [vacc_numb] >= 2		LV
vacc_vaccothspec_2	clinical_overview_part_1_autopsy_and_demographics		text	Please specify:							[vacc_vacctype_2]="9"		LV
vacc_vaccdt_2_dtwarning	clinical_overview_part_1_autopsy_and_demographics		descriptive	<div class="red"><p><b>Error:</b> The date of second shot must be after the previous one and before today.</p></div>							[vacc_vaccdt_2]<>"" and (datediff([vacc_vaccdt_1], [vacc_vaccdt_2], "d", true)<=0 or datediff([vacc_vaccdt_2], "today", "d", true)<0)
vacc_vacctype_3	clinical_overview_part_1_autopsy_and_demographics		radio	For the third shot, which vaccine did the decedent have?	1, Moderna | 2, Pfizer | 3, Johnson and Johnson | 4, AstraZeneca | 9, Other | -88, Unknown						[vacc_numb]<>"" and [vacc_numb] >= 3		LV				#radxup_tier2_vaccine_revised_nyu#
vacc_vaccothspec_3	clinical_overview_part_1_autopsy_and_demographics		text	Please specify:							[vacc_vacctype_3]="9"		LV
vacc_vaccdt_3	clinical_overview_part_1_autopsy_and_demographics		text	Date of third vaccine dose (approximate is acceptable):			date_mdy				[vacc_numb]<>"" and [vacc_numb] >= 3		LV
vacc_vaccdt_3_dtwarning	clinical_overview_part_1_autopsy_and_demographics		descriptive	<div class="red"><p><b>Error:</b> The date of third shot must be after the previous one and before today.</p></div>							[vacc_vaccdt_3]<>"" and (datediff([vacc_vaccdt_2], [vacc_vaccdt_3], "d", true)<=0 or datediff([vacc_vaccdt_3], "today", "d", true)<0)
vacc_vacctype_4	clinical_overview_part_1_autopsy_and_demographics		radio	For the fourth shot, which vaccine did the decedent have?	1, Moderna | 2, Pfizer | 3, Johnson and Johnson | 4, AstraZeneca | 9, Other | -88, Unknown						[vacc_numb]<>"" and [vacc_numb] >= 4		LV				#radxup_tier2_vaccine_revised_nyu#
vacc_vaccothspec_4	clinical_overview_part_1_autopsy_and_demographics		text	Please specify:							[vacc_vacctype_4]="9"		LV
vacc_vaccdt_4	clinical_overview_part_1_autopsy_and_demographics		text	Date of fourth vaccine dose (approximate is acceptable):			date_mdy				[vacc_numb]<>"" and [vacc_numb] >= 4		LV
vacc_vaccdt_4_dtwarning	clinical_overview_part_1_autopsy_and_demographics		descriptive	<div class="red"><p><b>Error:</b> The date of fourth shot must be after the previous one and before today.</p></div>							[vacc_vaccdt_4]<>"" and (datediff([vacc_vaccdt_3], [vacc_vaccdt_4], "d", true)<=0 or datediff([vacc_vaccdt_4], "today", "d", true)<0)
vacc_vacctype_5	clinical_overview_part_1_autopsy_and_demographics		radio	For the fifth shot, which vaccine did the decedent have?	1, Moderna | 2, Pfizer | 3, Johnson and Johnson | 4, AstraZeneca | 9, Other | -88, Unknown						[vacc_numb]<>"" and [vacc_numb] >= 5		LV				#radxup_tier2_vaccine_revised_nyu#
vacc_vaccothspec_5	clinical_overview_part_1_autopsy_and_demographics		text	Please specify:							[vacc_vacctype_5]="9"		LV
vacc_vaccdt_5	clinical_overview_part_1_autopsy_and_demographics		text	Date of fifth vaccine dose (approximate is acceptable):			date_mdy				[vacc_numb]<>"" and [vacc_numb] >= 5		LV
vacc_vaccdt_5_dtwarning	clinical_overview_part_1_autopsy_and_demographics		descriptive	<div class="red"><p><b>Error:</b> The date of fifth shot must be after the previous one and before today.</p></div>							[vacc_vaccdt_5]<>"" and (datediff([vacc_vaccdt_4], [vacc_vaccdt_5], "d", true)<=0 or datediff([vacc_vaccdt_5], "today", "d", true)<0)
preg_yn	clinical_overview_part_1_autopsy_and_demographics		radio	Was the decedent pregnant at the time of death?	1, Yes | 0, No						[sex] = '2'	y	LV
chart_yn	clinical_overview_part_1_autopsy_and_demographics		radio	Is a patient chart available to review patient symptom history, treatment, and/or diagnoses?	1, Yes | 0, No							y	LV
race_eth	clinical_overview_part_1_autopsy_and_demographics		checkbox	Race/ethnicity from patient chart (check all that apply):	1, American Indian or Alaska Native | 2, Asian | 3, Black or African American | 4, Hispanic, Latino, or Spanish | 5, Middle Eastern or North African | 6, Native Hawaiian or other Pacific Islander | 7, White | -88, Unknown or unavailable						[chart_yn] = '1'	y	LV				@NONEOFTHEABOVE=-88
wt_chart_yn	clinical_overview_part_1_autopsy_and_demographics		radio	Is there a weight measurement available prior to COVID illness or upon hospitalization? COVID infection date: [covid_dt]	1, Yes | 0, No						[chart_yn] = '1'	y	LV
weight_chart	clinical_overview_part_1_autopsy_and_demographics		text	Most recent weight measurement prior to COVID onset or upon hospitalization:		kg	number	0	200		[wt_chart_yn] = '1'	y	LV
hosp	clinical_overview_part_1_autopsy_and_demographics		checkbox	Hospitalized for any reason in the last two years (check all that apply):	0, No | 1, ER visit or stay | 2, Fully admitted | -88, Unknown						[chart_yn] = '1'	y	LV				@NONEOFTHEABOVE = '0,-88'
hosp_noncovid_spec	clinical_overview_part_1_autopsy_and_demographics		text	What were they hospitalized for?							[hosp(2)] = '1'		LV
co2_fversion	clinical_overview_part_2_comorbidities		text	Clinical Overview Part 2 form version:									LV				@DEFAULT="1" @HIDDEN @HIDDEN-PDF
co2_colldt	clinical_overview_part_2_comorbidities		text	Date of Clinical Overview Part 2 form collection:			date_mdy						LV				@TODAY @HIDDEN-SURVEY
no_chart_warn1	clinical_overview_part_2_comorbidities		descriptive	<div class="blue"><p> You have indicated on <b> Clinical Overview Part 1 </b> that no patient chart was available for review. Questions on comorbidities and symptoms are therefore hidden. Please continue to the next instrument. </p></div>							[chart_yn] = '0'
cc_imm	clinical_overview_part_2_comorbidities	Which of the following conditions were found in the patient chart?	radio	Immunocompromised condition (such as a transplant, HIV, or an immune deficiency):	1, Yes | 0, No, confirmed not to have | -88, No, undocumented						[chart_yn] = '1'		LV
cc_transplant	clinical_overview_part_2_comorbidities		radio	Did the decedent have a transplant?	1, Yes | 0, No | -88, Unknown						[cc_imm] = '1'		LV
cc_transplant_type	clinical_overview_part_2_comorbidities		checkbox	What type of transplant?	1, Heart | 2, Lung | 3, Kidney | 4, Liver | 5, Bone marrow | -88, Unknown						[cc_transplant] = '1'		LV				@NONEOFTHEABOVE=-88
cc_imm_dt_yn	clinical_overview_part_2_comorbidities		radio	Is the date of diagnosis known for immunocompromised condition?	1, Yes | 0, No						[cc_imm] = '1'		LV
cc_imm_dt	clinical_overview_part_2_comorbidities		text	Best estimate of immunocompromised condition diagnosis: <div style="font-weight:normal;font-style:italic;">Indicate 1st of the month if day is unknown.			date_dmy				[chart_yn] = '1' and [cc_imm_dt_yn] = '1'
cc_imm_cov	clinical_overview_part_2_comorbidities		radio	Was immunocompromised condition diagnosed before COVID infection or after COVID infection on [covid_dt]?	1, Before COVID infection | 2, After COVID infection | -88, Unknown						[cc_imm_dt_yn] = '0'		LV
cc_autoimm	clinical_overview_part_2_comorbidities		radio	Rheumatologic, autoimmune or connective tissue disease:	1, Yes | 0, No, confirmed not to have | -88, No, undocumented						[chart_yn] = '1'		LV
cc_autoimmspec	clinical_overview_part_2_comorbidities		checkbox	Which rheumatologic, autoimmune or connective tissue disease(s)?	1, Anti-phospholipid syndrome | 2, Lupus (systemic lupus erythematosus) | 3, Sjogren's syndrome | 23, Graves' hyperthyroidism | 4, Hashimoto's thyroiditis | 5, Celiac disease | 6, Guillain-Barre syndrome | 7, Sarcoidosis | 8, Autoimmune encephalitis | 9, Multiple sclerosis | 10, Myasthenia gravis | 11, Mixed connective tissue disorder | 12, Systemic sclerosis, scleroderma, CREST syndrome | 13, In…						[cc_autoimm]="1"						#radxup_medical_history# @NONEOFTHEABOVE=-88
cc_autoimm_dt_yn	clinical_overview_part_2_comorbidities		radio	Is the date of diagnosis known for rheumatologic, autoimmune or connective tissue disease?	1, Yes | 0, No						[cc_autoimm] = '1'		LV
cc_autoimm_dt	clinical_overview_part_2_comorbidities		text	Best estimate of rheumatologic, autoimmune or connective tissue disease diagnosis: <div style="font-weight:normal;font-style:italic;">Indicate 1st of the month if day is unknown.			date_dmy				[chart_yn] = '1' AND [cc_autoimm_dt_yn] = '1'
cc_autoimm_cov	clinical_overview_part_2_comorbidities		radio	Was the decedent diagnosed with rheumatologic, autoimmune or connective tissue disease before COVID infection or after COVID infection on [covid_dt] ?	1, Before COVID infection | 2, After COVID infection | -88, Unknown						[cc_autoimm_dt_yn] = '0'		LV
cc_cancer	clinical_overview_part_2_comorbidities		radio	Current cancer or ongoing cancer treatment:	1, Yes | 0, No, confirmed not to have | -88, No, undocumented						[chart_yn] = '1'		LV
cc_cancerspec	clinical_overview_part_2_comorbidities		checkbox	What type(s) of cancer?	1, Bladder cancer | 2, Blood or soft tissue cancer | 3, Bone cancer | 4, Brain cancer | 5, Breast cancer | 6, Cervical cancer | 7, Colon cancer/Rectal cancer | 8, Endocrine cancer | 9, Endometrial cancer | 10, Esophageal cancer | 11, Eye cancer | 12, Head and Neck cancer | 13, Kidney cancer | 14, Lung cancer | 15, Ovarian cancer | 16, Pancreatic cancer | 17, Prostate cancer | 18, Skin cancer | 19…						[cc_cancer]="1"						@NONEOFTHEABOVE=-88
cc_cancertrt	clinical_overview_part_2_comorbidities		checkbox	What type(s) of cancer treatment occurred?	0, None | 1, Surgery | 2, Radiotherapy | 3, Chemotherapy | 4, Biologics | -88, Unknown						[cc_cancer]="1"						@NONEOFTHEABOVE='0,-88'
cc_cancer_dt_yn	clinical_overview_part_2_comorbidities		radio	Is the date of diagnosis known for cancer?	1, Yes | 0, No						[cc_cancer] = '1'		LV
cc_cancer_dt	clinical_overview_part_2_comorbidities		text	Best estimate of cancer diagnosis: <div style="font-weight:normal;font-style:italic;">Indicate 1st of the month if day is unknown.			date_dmy				[chart_yn] = '1' AND [cc_cancer_dt_yn] = '1'
cc_cancer_cov	clinical_overview_part_2_comorbidities		radio	Was the decedent diagnosed with cancer before COVID infection or after COVID infection on [covid_dt] ?	1, Before COVID infection | 2, After COVID infection | -88, Unknown						[cc_cancer_dt_yn] = '0'		LV
cc_liver	clinical_overview_part_2_comorbidities		radio	Chronic liver disease:	1, Yes | 0, No, confirmed not to have | -88, No, undocumented						[chart_yn] = '1'		LV
cc_liver_dt_yn	clinical_overview_part_2_comorbidities		radio	Is the date of diagnosis known for chronic liver disease?	1, Yes | 0, No						[cc_liver] = '1'		LV
cc_liver_dt	clinical_overview_part_2_comorbidities		text	Best estimate of chronic liver disease diagnosis: <div style="font-weight:normal;font-style:italic;">Indicate 1st of the month if day is unknown.			date_dmy				[chart_yn] = '1' AND [cc_liver_dt_yn] = '1'
cc_liver_cov	clinical_overview_part_2_comorbidities		radio	Was the decedent diagnosed with chronic liver disease before COVID infection or after COVID infection on [covid_dt] ?	1, Before COVID infection | 2, After COVID infection | -88, Unknown						[cc_liver_dt_yn] = '0'		LV
cc_obesity	clinical_overview_part_2_comorbidities		radio	Obesity:	1, Yes | 0, No, confirmed not to have | -88, No, undocumented						[chart_yn] = '1'		LV
cc_obesity_dt_yn	clinical_overview_part_2_comorbidities		radio	Is the date of diagnosis known for obesity?	1, Yes | 0, No						[cc_obesity] = '1'		LV
cc_obesity_dt	clinical_overview_part_2_comorbidities		text	Best estimate of obesity diagnosis: <div style="font-weight:normal;font-style:italic;">Indicate 1st of the month if day is unknown.			date_dmy				[chart_yn] = '1' AND [cc_obesity_dt_yn] = '1'
cc_obesity_cov	clinical_overview_part_2_comorbidities		radio	Was the decedent diagnosed with obesity before COVID infection or after COVID infection on [covid_dt] ?	1, Before COVID infection | 2, After COVID infection | -88, Unknown						[cc_obesity_dt_yn] = '0'		LV
cc_diabetes	clinical_overview_part_2_comorbidities		radio	Diabetes:	1, Yes | 0, No, confirmed not to have | -88, No, undocumented						[chart_yn] = '1'		LV
cc_diabetesspec	clinical_overview_part_2_comorbidities		radio	Which type of diabetes did the decedent have?	1, Type 1 | 2, Type 2 | 3, Mixed | -88, Unknown						[cc_diabetes] = '1'		LV
cc_diabetes_dt_yn	clinical_overview_part_2_comorbidities		radio	Is the date of diagnosis known for diabetes?	1, Yes | 0, No						[cc_diabetes] = '1'		LV
cc_diabetes_dt	clinical_overview_part_2_comorbidities		text	Best estimate of diabetes diagnosis: <div style="font-weight:normal;font-style:italic;">Indicate 1st of the month if day is unknown.			date_dmy				[chart_yn] = '1' AND [cc_diabetes_dt_yn] = '1'
cc_diabetes_cov	clinical_overview_part_2_comorbidities		radio	Was the decedent diagnosed with diabetes before COVID infection or after COVID infection on [covid_dt] ?	1, Before COVID infection | 2, After COVID infection | -88, Unknown						[cc_diabetes_dt_yn] = '0'		LV
cc_renal	clinical_overview_part_2_comorbidities		radio	Kidney Disease:	1, Yes | 0, No, confirmed not to have | -88, No, undocumented						[chart_yn] = '1'		LV
cc_dialyn	clinical_overview_part_2_comorbidities		radio	Did the decedent undergo dialysis for their kidney disease?	1, Yes | 0, No | -88, Unknown						[cc_renal]="1"		LV
cc_dialdt	clinical_overview_part_2_comorbidities		text	When did the decedent start dialysis? <span style="font-weight:normal;">Please specify the first day of the correct month and year.</span>			date_mdy				[cc_dialyn] = '1'
cc_dialdt_dtwarning	clinical_overview_part_2_comorbidities		descriptive	<div class="red"><p><b>Error:</b> The date the decedent started dialysis must be in the past.</p></div>							[cc_dialdt]<>"" and (datediff([cc_dialdt], "today", "d", true)<0)
cc_renal_dt_yn	clinical_overview_part_2_comorbidities		radio	Is the date of diagnosis known for kidney disease?	1, Yes | 0, No						[cc_renal] = '1'		LV
cc_renal_dt	clinical_overview_part_2_comorbidities		text	Best estimate of kidney disease diagnosis: <div style="font-weight:normal;font-style:italic;">Indicate 1st of the month if day is unknown.			date_dmy				[chart_yn] = '1' AND [cc_renal_dt_yn] = '1'
cc_renal_cov	clinical_overview_part_2_comorbidities		radio	Was the decedent diagnosed with kidney disease before COVID infection or after COVID infection on [covid_dt] ?	1, Before COVID infection | 2, After COVID infection | -88, Unknown						[cc_renal_dt_yn] = '0'		LV
cc_htn	clinical_overview_part_2_comorbidities		radio	High blood pressure, with or without treatment (hypertension, HTN):	1, Yes | 0, No, confirmed not to have | -88, No, undocumented						[chart_yn] = '1'		LV
cc_htn_dt_yn	clinical_overview_part_2_comorbidities		radio	Is the date of diagnosis known for high blood pressure?	1, Yes | 0, No						[cc_htn] = '1'		LV
cc_htn_dt	clinical_overview_part_2_comorbidities		text	Best estimate of high blood pressure diagnosis: <div style="font-weight:normal;font-style:italic;">Indicate 1st of the month if day is unknown.			date_dmy				[chart_yn] = '1' AND [cc_htn_dt_yn] = '1'
cc_htn_cov	clinical_overview_part_2_comorbidities		radio	Was the decedent diagnosed with high blood pressure before COVID infection or after COVID infection on [covid_dt] ?	1, Before COVID infection | 2, After COVID infection | -88, Unknown						[cc_htn_dt_yn] = '0'		LV
cc_cvd	clinical_overview_part_2_comorbidities		radio	Cardiovascular disease (e.g., heart failure, heart attack, high blood pressure):	1, Yes | 0, No, confirmed not to have | -88, No, undocumented						[chart_yn] = '1'		LV
cc_cvdspec	clinical_overview_part_2_comorbidities		checkbox	Which specific type(s) of cardiovascular disease?	1, Congestive heart failure (CHF, heart failure) | 2, Coronary artery disease (angina, heart attack, stent, bypass surgery) | 3, Myocarditis | 4, High blood pressure with or without treatment (hypertension) | 5, Atrial fibrillation | 6, Heart valve disease | 7, Congenital heart disease | 8, Other | -88, Unknown						[cc_cvd]="1"						#radxup_medical_history# @NONEOFTHEABOVE=-88
cc_cvd_dt_yn	clinical_overview_part_2_comorbidities		radio	Is the date of diagnosis known for cardiovascular disease?	1, Yes | 0, No						[cc_cvd] = '1'		LV
cc_cvd_dt	clinical_overview_part_2_comorbidities		text	Best estimate of cardiovascular disease diagnosis: <div style="font-weight:normal;font-style:italic;">Indicate 1st of the month if day is unknown.			date_dmy				[chart_yn] = '1' AND [cc_cvd_dt_yn] = '1'
cc_cvd_cov	clinical_overview_part_2_comorbidities		radio	Was the decedent diagnosed with cardiovascular disease before COVID infection or after COVID infection on [covid_dt] ?	1, Before COVID infection | 2, After COVID infection | -88, Unknown						[cc_cvd_dt_yn] = '0'		LV
cc_stroke	clinical_overview_part_2_comorbidities		radio	Stroke, TIA (transient ischemic attack or mini-stroke), intracerebral hemorrhage or subarachnoid hemorrhage (bleeding in the brain), or cerebral venous thrombosis (type of blood clot in the brain):	1, Yes | 0, No, confirmed not to have | -88, No, undocumented						[chart_yn] = '1'		LV
cc_stroke_type	clinical_overview_part_2_comorbidities		checkbox	Which specific type(s) of stroke, hemorrhage, or thrombosis?	1, Ischemic stroke or transient ischemic attack (mini stroke) | 2, Intraparenchymal hemorrhage or intraventricular hemorrhage (bleeding in brain) | 3, Subarachnoid hemorrhage (bleeding between the brain and the skull) | 4, Cerebral venous thrombosis or cerebral sinus thrombosis | 6, Other | 98, Don't know exact type | -88, Unknown						[cc_stroke]="1"						#radxup_medical_history# @NONEOFTHEABOVE=-88
cc_stroke_dt_yn	clinical_overview_part_2_comorbidities		radio	Is the date of diagnosis known for stroke, TIA, or cerebral venous thrombosis?	1, Yes | 0, No						[cc_stroke] = '1'		LV
cc_stroke_dt	clinical_overview_part_2_comorbidities		text	Best estimate of stroke, TIA, or cerebral venous thrombosis diagnosis: <div style="font-weight:normal;font-style:italic;">Indicate 1st of the month if day is unknown.			date_dmy				[chart_yn] = '1' AND [cc_stroke_dt_yn] = '1'
cc_stroke_cov	clinical_overview_part_2_comorbidities		radio	Was the decedent diagnosed with stroke, TIA, or cerebral venous thrombosis before COVID infection or after COVID infection on [covid_dt] ?	1, Before COVID infection | 2, After COVID infection | -88, Unknown						[cc_stroke_dt_yn] = '0'		LV
cc_asthma	clinical_overview_part_2_comorbidities		radio	Asthma:	1, Yes | 0, No, confirmed not to have | -88, No, undocumented						[chart_yn] = '1'		LV
cc_asthma_dt_yn	clinical_overview_part_2_comorbidities		radio	Is the date of diagnosis known for asthma?	1, Yes | 0, No						[cc_asthma] = '1'		LV
cc_asthma_dt	clinical_overview_part_2_comorbidities		text	Best estimate of asthma diagnosis: <div style="font-weight:normal;font-style:italic;">Indicate 1st of the month if day is unknown.			date_dmy				[chart_yn] = '1' AND [cc_asthma_dt_yn] = '1'
cc_asthma_cov	clinical_overview_part_2_comorbidities		radio	Was the decedent diagnosed with asthma before COVID infection or after COVID infection on [covid_dt] ?	1, Before COVID infection | 2, After COVID infection | -88, Unknown						[cc_asthma_dt_yn] = '0'		LV
cc_copd	clinical_overview_part_2_comorbidities		radio	Chronic obstructive pulmonary disease (COPD) including emphysema, chronic bronchitis, obstructive pulmonary disease:	1, Yes | 0, No, confirmed not to have | -88, No, undocumented						[chart_yn] = '1'		LV
cc_copd_dt_yn	clinical_overview_part_2_comorbidities		radio	Is the date of diagnosis known for COPD?	1, Yes | 0, No						[cc_copd] = '1'		LV
cc_copd_dt	clinical_overview_part_2_comorbidities		text	Best estimate of COPD diagnosis: <div style="font-weight:normal;font-style:italic;">Indicate 1st of the month if day is unknown.			date_dmy				[chart_yn] = '1' AND [cc_copd_dt_yn] = '1'
cc_copd_cov	clinical_overview_part_2_comorbidities		radio	Was the decedent diagnosed with COPD before COVID infection or after COVID infection on [covid_dt] ?	1, Before COVID infection | 2, After COVID infection | -88, Unknown						[cc_copd_dt_yn] = '0'		LV
cc_clung	clinical_overview_part_2_comorbidities		radio	Other chronic lung disease:	1, Yes | 0, No, confirmed not to have | -88, No, undocumented						[chart_yn] = '1'		LV
cc_clung_dt_yn	clinical_overview_part_2_comorbidities		radio	Is the date of diagnosis known for chronic lung disease?	1, Yes | 0, No						[cc_clung] = '1'		LV
cc_clung_dt	clinical_overview_part_2_comorbidities		text	Best estimate of chronic lung disease diagnosis: <div style="font-weight:normal;font-style:italic;">Indicate 1st of the month if day is unknown.			date_dmy				[chart_yn] = '1' AND [cc_clung_dt_yn] = '1'
cc_clung_cov	clinical_overview_part_2_comorbidities		radio	Was the decedent diagnosed with chronic lung disease before COVID infection or after COVID infection on [covid_dt] ?	1, Before COVID infection | 2, After COVID infection | -88, Unknown						[cc_clung_dt_yn] = '0'		LV
cc_o2home	clinical_overview_part_2_comorbidities		radio	Use of oxygen at home:	1, Yes | 0, No, confirmed not to have | -88, No, undocumented						[chart_yn] = '1'		LV
cc_o2home_dt_yn	clinical_overview_part_2_comorbidities		radio	Is the date of diagnosis known for oxygen at home?	1, Yes | 0, No						[cc_o2home] = '1'		LV
cc_o2home_dt	clinical_overview_part_2_comorbidities		text	Best estimate of oxygen at home diagnosis: <div style="font-weight:normal;font-style:italic;">Indicate 1st of the month if day is unknown.			date_dmy				[chart_yn] = '1' AND [cc_o2home_dt_yn] = '1'
cc_o2home_cov	clinical_overview_part_2_comorbidities		radio	Was the decedent diagnosed with oxygen at home before COVID infection or after COVID infection on [covid_dt] ?	1, Before COVID infection | 2, After COVID infection | -88, Unknown						[cc_o2home_dt_yn] = '0'		LV
cc_sickle	clinical_overview_part_2_comorbidities		radio	Sickle cell anemia:	1, Yes | 0, No, confirmed not to have | -88, No, undocumented						[chart_yn] = '1'		LV
cc_sickle_dt_yn	clinical_overview_part_2_comorbidities		radio	Is the date of diagnosis known for sickle cell anemia?	1, Yes | 0, No						[cc_sickle] = '1'		LV
cc_sickle_dt	clinical_overview_part_2_comorbidities		text	Best estimate of sickle cell anemia diagnosis: <div style="font-weight:normal;font-style:italic;">Indicate 1st of the month if day is unknown.			date_dmy				[chart_yn] = '1' AND [cc_sickle_dt_yn] = '1'
cc_sickle_cov	clinical_overview_part_2_comorbidities		radio	Was the decedent diagnosed with sickle cell anemia before COVID infection or after COVID infection on [covid_dt] ?	1, Before COVID infection | 2, After COVID infection | -88, Unknown						[cc_sickle_dt_yn] = '0'		LV
cc_dementia	clinical_overview_part_2_comorbidities		radio	Dementia, memory impairment, cognitive disorder, or developmental delay:	1, Yes | 0, No, confirmed not to have | -88, No, undocumented						[chart_yn] = '1'		LV
cc_dementia_dt_yn	clinical_overview_part_2_comorbidities		radio	Is the date of diagnosis known for dementia, memory impairment, cognitive disorder, or developmental delay?	1, Yes | 0, No						[cc_dementia] = '1'		LV
cc_dementia_dt	clinical_overview_part_2_comorbidities		text	Best estimate of dementia, memory impairment, cognitive disorder, or developmental delay diagnosis: <div style="font-weight:normal;font-style:italic;">Indicate 1st of the month if day is unknown.			date_dmy				[chart_yn] = '1' AND [cc_dementia_dt_yn] = '1'
cc_dementia_cov	clinical_overview_part_2_comorbidities		radio	Was the decedent diagnosed with dementia, memory impairment, cognitive disorder, or developmental delay before COVID infection or after COVID infection on [covid_dt] ?	1, Before COVID infection | 2, After COVID infection | -88, Unknown						[cc_dementia_dt_yn] = '0'		LV
cc_anxdep	clinical_overview_part_2_comorbidities		radio	Depression or anxiety disorder:	1, Yes | 0, No, confirmed not to have | -88, No, undocumented						[chart_yn] = '1'		LV
cc_anxdep_dt_yn	clinical_overview_part_2_comorbidities		radio	Is the date of diagnosis known for depression or anxiety disorder?	1, Yes | 0, No						[cc_anxdep] = '1'		LV
cc_anxdep_dt	clinical_overview_part_2_comorbidities		text	Best estimate of depression or anxiety disorder diagnosis: <div style="font-weight:normal;font-style:italic;">Indicate 1st of the month if day is unknown.			date_dmy				[chart_yn] = '1' AND [cc_anxdep_dt_yn] = '1'
cc_anxdep_cov	clinical_overview_part_2_comorbidities		radio	Was the decedent diagnosed with depression or anxiety disorder before COVID infection or after COVID infection on [covid_dt] ?	1, Before COVID infection | 2, After COVID infection | -88, Unknown						[cc_anxdep_dt_yn] = '0'		LV
cc_bipolar	clinical_overview_part_2_comorbidities		radio	Bipolar disorder or psychosis (hearing or seeing things others can't; odd or unusual beliefs; paranoia):	1, Yes | 0, No, confirmed not to have | -88, No, undocumented						[chart_yn] = '1'		LV
cc_bipolar_dt_yn	clinical_overview_part_2_comorbidities		radio	Is the date of diagnosis known for bipolar disorder or psychosis?	1, Yes | 0, No						[cc_bipolar] = '1'		LV
cc_bipolar_dt	clinical_overview_part_2_comorbidities		text	Best estimate of bipolar disorder or psychosis diagnosis: <div style="font-weight:normal;font-style:italic;">Indicate 1st of the month if day is unknown.			date_dmy				[chart_yn] = '1' AND [cc_bipolar_dt_yn] = '1'
cc_bipolar_cov	clinical_overview_part_2_comorbidities		radio	Was the decedent diagnosed with bipolar disorder or psychosis before COVID infection or after COVID infection on [covid_dt] ?	1, Before COVID infection | 2, After COVID infection | -88, Unknown						[cc_bipolar_dt_yn] = '0'		LV
cc_othermh	clinical_overview_part_2_comorbidities		radio	Other mental health disorder:	1, Yes | 0, No, confirmed not to have | -88, No, undocumented						[chart_yn] = '1'		LV
cc_othermh_dt_yn	clinical_overview_part_2_comorbidities		radio	Is the date of diagnosis known for other mental health disorder?	1, Yes | 0, No						[cc_othermh] = '1'		LV
cc_othermh_dt	clinical_overview_part_2_comorbidities		text	Best estimate of other mental health disorder diagnosis: <div style="font-weight:normal;font-style:italic;">Indicate 1st of the month if day is unknown.			date_dmy				[chart_yn] = '1' AND [cc_othermh_dt_yn] = '1'
cc_othermh_cov	clinical_overview_part_2_comorbidities		radio	Was the decedent diagnosed with other mental health disorder before COVID infection or after COVID infection on [covid_dt] ?	1, Before COVID infection | 2, After COVID infection | -88, Unknown						[cc_othermh_dt_yn] = '0'		LV
cc_fibromyalgia	clinical_overview_part_2_comorbidities		radio	Chronic pain syndrome or fibromyalgia:	1, Yes | 0, No, confirmed not to have | -88, No, undocumented						[chart_yn] = '1'		LV
cc_fibromyalgia_dt_yn	clinical_overview_part_2_comorbidities		radio	Is the date of diagnosis known for chronic pain syndrome or fibromyalgia?	1, Yes | 0, No						[cc_fibromyalgia] = '1'		LV
cc_fibromyalgia_dt	clinical_overview_part_2_comorbidities		text	Best estimate of chronic pain syndrome or fibromyalgia diagnosis: <div style="font-weight:normal;font-style:italic;">Indicate 1st of the month if day is unknown.			date_dmy				[chart_yn] = '1' AND [cc_fibromyalgia_dt_yn] = '1'
cc_fibromyalgia_cov	clinical_overview_part_2_comorbidities		radio	Was the decedent diagnosed with chronic pain syndrome or fibromyalgia before COVID infection or after COVID infection on [covid_dt] ?	1, Before COVID infection | 2, After COVID infection | -88, Unknown						[cc_fibromyalgia_dt_yn] = '0'		LV
cc_cfs	clinical_overview_part_2_comorbidities		radio	Myalgic encephalomyelitis/chronic fatigue syndrome (ME/CFS):	1, Yes | 0, No, confirmed not to have | -88, No, undocumented						[chart_yn] = '1'		LV
cc_cfs_dt_yn	clinical_overview_part_2_comorbidities		radio	Is the date of diagnosis known for ME/CFS?	1, Yes | 0, No						[cc_cfs] = '1'		LV
cc_cfs_dt	clinical_overview_part_2_comorbidities		text	Best estimate of ME/CFS diagnosis: <div style="font-weight:normal;font-style:italic;">Indicate 1st of the month if day is unknown.			date_dmy				[chart_yn] = '1' AND [cc_cfs_dt_yn] = '1'
cc_cfs_cov	clinical_overview_part_2_comorbidities		radio	Was the decedent diagnosed with ME/CFS before COVID infection or after COVID infection on [covid_dt] ?	1, Before COVID infection | 2, After COVID infection | -88, Unknown						[cc_cfs_dt_yn] = '0'		LV
cc_pots	clinical_overview_part_2_comorbidities		radio	POTS (Postural Orthostatic Tachycardia Syndrome) or other form of dysautonomia or autonomic dysfunction:	1, Yes | 0, No, confirmed not to have | -88, No, undocumented						[chart_yn] = '1'		LV
cc_potsspec	clinical_overview_part_2_comorbidities		checkbox	Indicate which specific type(s) of dysautonomia	1, Postural orthostatic tachycardia syndrome (POTS) | 2, Autonomic neuropathy | 3, Orthostatic hypotension/intolerance | 4, Sympathetic storming, paroxysmal sympathetic hyperactivity | 10, Other | -88, Unknown						[cc_pots]="1"						#radxup_medical_history# @NONEOFTHEABOVE=-88
cc_pots_dt_yn	clinical_overview_part_2_comorbidities		radio	Is the date of diagnosis known for POTS?	1, Yes | 0, No						[cc_pots] = '1'		LV
cc_pots_dt	clinical_overview_part_2_comorbidities		text	Best estimate of POTS diagnosis: <div style="font-weight:normal;font-style:italic;">Indicate 1st of the month if day is unknown.			date_dmy				[chart_yn] = '1' AND [cc_pots_dt_yn] = '1'
cc_pots_cov	clinical_overview_part_2_comorbidities		radio	Was the decedent diagnosed with POTS before COVID infection or after COVID infection on [covid_dt] ?	1, Before COVID infection | 2, After COVID infection | -88, Unknown						[cc_pots_dt_yn] = '0'		LV
cc_polyov	clinical_overview_part_2_comorbidities		radio	Polycystic ovarian syndrome:	1, Yes | 0, No, confirmed not to have | -88, No, undocumented						[chart_yn] = '1'		LV
cc_polyov_dt_yn	clinical_overview_part_2_comorbidities		radio	Is the date of diagnosis known for polycystic ovarian syndrome?	1, Yes | 0, No						[cc_polyov] = '1'		LV
cc_polyov_dt	clinical_overview_part_2_comorbidities		text	Best estimate of polycystic ovarian syndrome diagnosis: <div style="font-weight:normal;font-style:italic;">Indicate 1st of the month if day is unknown.			date_dmy				[chart_yn] = '1' AND [cc_polyov_dt_yn] = '1'
cc_polyov_cov	clinical_overview_part_2_comorbidities		radio	Was the decedent diagnosed with polycystic ovarian syndrome before COVID infection or after COVID infection on [covid_dt] ?	1, Before COVID infection | 2, After COVID infection | -88, Unknown						[cc_polyov_dt_yn] = '0'		LV
cc_cns	clinical_overview_part_2_comorbidities		radio	Central nervous system (brain) infection, inflammatory disease or demyelinating disease:	1, Yes | 0, No, confirmed not to have | -88, No, undocumented						[chart_yn] = '1'		LV
cc_cns_type	clinical_overview_part_2_comorbidities		checkbox	Which specific type(s) of central nervous system (brain) infection, inflammatory disease, or demyelinating disease?	1, Multiple sclerosis | 2, Encephalitis | 3, Meningitis | 4, Transverse myelitis | 5, CNS vasculitis | 6, Other | -88, Unknown						[cc_cns] = '1'						@NONEOFTHEABOVE=-88
cc_cns_dt_yn	clinical_overview_part_2_comorbidities		radio	Is the date of diagnosis known for central nervous system (brain) infection, inflammatory disease or demyelinating disease?	1, Yes | 0, No						[cc_cns] = '1'		LV
cc_cns_dt	clinical_overview_part_2_comorbidities		text	Best estimate of central nervous system (brain) infection, inflammatory disease or demyelinating disease diagnosis: <div style="font-weight:normal;font-style:italic;">Indicate 1st of the month if day is unknown.			date_dmy				[chart_yn] = '1' AND [cc_cns_dt_yn] = '1'
cc_cns_cov	clinical_overview_part_2_comorbidities		radio	Was the decedent diagnosed with central nervous system (brain) infection, inflammatory disease or demyelinating disease before COVID infection or after COVID infection on [covid_dt] ?	1, Before COVID infection | 2, After COVID infection | -88, Unknown						[cc_cns_dt_yn] = '0'		LV
cc_seiz	clinical_overview_part_2_comorbidities		radio	Seizure disorder:	1, Yes | 0, No, confirmed not to have | -88, No, undocumented						[chart_yn] = '1'		LV
cc_seiz_dt_yn	clinical_overview_part_2_comorbidities		radio	Is the date of diagnosis known for seizure disorder?	1, Yes | 0, No						[cc_seiz] = '1'		LV
cc_seiz_dt	clinical_overview_part_2_comorbidities		text	Best estimate of seizure disorder diagnosis: <div style="font-weight:normal;font-style:italic;">Indicate 1st of the month if day is unknown.			date_dmy				[chart_yn] = '1' AND [cc_seiz_dt_yn] = '1'
cc_seiz_cov	clinical_overview_part_2_comorbidities		radio	Was the decedent diagnosed with seizure disorder before COVID infection or after COVID infection on [covid_dt] ?	1, Before COVID infection | 2, After COVID infection | -88, Unknown						[cc_seiz_dt_yn] = '0'		LV
cc_nmusc	clinical_overview_part_2_comorbidities		radio	Neuromuscular disease (neuropathy, myopathy, myasthenia gravis, etc.):	1, Yes | 0, No, confirmed not to have | -88, No, undocumented						[chart_yn] = '1'		LV
cc_nmusc_type	clinical_overview_part_2_comorbidities		checkbox	Which specific type(s) of neuromuscular disease?	1, Neuropathy | 2, Myopathy | 3, Myasthenia gravis or other neuromuscular junction disorder | 4, Radiculopathy | 5, Guillain-Barre Disease, AIDP, AMAN, Miller Fisher or other variants | 6, Other | -88, Unknown						[cc_nmusc] = '1'						@NONEOFTHEABOVE=-88
cc_nmusc_dt_yn	clinical_overview_part_2_comorbidities		radio	Is the date of diagnosis known for neuromuscular disease?	1, Yes | 0, No						[cc_nmusc] = '1'		LV
cc_nmusc_dt	clinical_overview_part_2_comorbidities		text	Best estimate of neuromuscular disease diagnosis: <div style="font-weight:normal;font-style:italic;">Indicate 1st of the month if day is unknown.			date_dmy				[chart_yn] = '1' AND [cc_nmusc_dt_yn] = '1'
cc_nmusc_cov	clinical_overview_part_2_comorbidities		radio	Was the decedent diagnosed with neuromuscular disease before COVID infection or after COVID infection on [covid_dt] ?	1, Before COVID infection | 2, After COVID infection | -88, Unknown						[cc_nmusc_dt_yn] = '0'		LV
cc_move	clinical_overview_part_2_comorbidities		radio	Movement disorder:	1, Yes | 0, No, confirmed not to have | -88, No, undocumented						[chart_yn] = '1'		LV
cc_move_type	clinical_overview_part_2_comorbidities		checkbox	Which specific type(s) of movement disorder?	1, Parkinsonism | 2, Essential tremor or other tremor | 3, Tics | 4, Dystonia | 5, Myoclonus | 6, Chorea, Huntington's | 7, Restless legs or periodic limb movements of sleep | 8, Other | -88, Unknown						[cc_move] = '1'						@NONEOFTHEABOVE=-88
cc_move_dt_yn	clinical_overview_part_2_comorbidities		radio	Is the date of diagnosis known for movement disorder?	1, Yes | 0, No						[cc_move] = '1'		LV
cc_move_dt	clinical_overview_part_2_comorbidities		text	Best estimate of movement disorder diagnosis: <div style="font-weight:normal;font-style:italic;">Indicate 1st of the month if day is unknown.			date_dmy				[chart_yn] = '1' AND [cc_move_dt_yn] = '1'
cc_move_cov	clinical_overview_part_2_comorbidities		radio	Was the decedent diagnosed with movement disorder before COVID infection or after COVID infection on [covid_dt] ?	1, Before COVID infection | 2, After COVID infection | -88, Unknown						[cc_move_dt_yn] = '0'		LV
co3_fversion	clinical_overview_part_3_symptoms		text	Clinical Overview Part 3 form version:									LV				@DEFAULT="1" @HIDDEN @HIDDEN-PDF
co3_colldt	clinical_overview_part_3_symptoms		text	Date of Clinical Overview Part 3 form collection:			date_mdy						LV				@TODAY @HIDDEN-SURVEY
no_chart_warn2	clinical_overview_part_3_symptoms		descriptive	<div class="blue"><p> You have indicated on <b> Clinical Overview Part 1 </b> that no patient chart was available for review. Questions on comorbidities and symptoms are therefore hidden. Please continue to the next instrument. </p></div>							[chart_yn] = '0'
first_warning	clinical_overview_part_3_symptoms		descriptive	<div class="blue"><p> Some people may have had COVID more than once. Please fill out the following with reference to the decedent's <b> first </b> COVID infection on [covid_dt]. </p></div>							[chart_yn] = '1'
symp_head	clinical_overview_part_3_symptoms		descriptive	Were the following symptoms found in the patient chart? If there exist multiple records of post-COVID symptoms, one with unknown timing, please use only the known timing. Reference diagnosis date: [covid_dt]
ps_fatigue	clinical_overview_part_3_symptoms		checkbox	Fatigue (being very tired)	0, NO, absent or undocumented | 1, YES, prior to COVID diagnosis | 2, YES, post-COVID: Acute | 3, YES, post-COVID: Post-Acute | 4, YES, post-COVID: Timing unknown						[chart_yn] = '1'				ps_main		@NONEOFTHEABOVE='0'
ps_malaise	clinical_overview_part_3_symptoms		checkbox	Post-exertional malaise (symptoms worse after even minor physical or mental effort)	0, NO, absent or undocumented | 1, YES, prior to COVID diagnosis | 2, YES, post-COVID: Acute | 3, YES, post-COVID: Post-Acute | 4, YES, post-COVID: Timing unknown						[chart_yn] = '1'				ps_main		@NONEOFTHEABOVE='0'
ps_weak	clinical_overview_part_3_symptoms		checkbox	Weakness in arms or legs	0, NO, absent or undocumented | 1, YES, prior to COVID diagnosis | 2, YES, post-COVID: Acute | 3, YES, post-COVID: Post-Acute | 4, YES, post-COVID: Timing unknown						[chart_yn] = '1'				ps_main		@NONEOFTHEABOVE='0'
ps_fever	clinical_overview_part_3_symptoms		checkbox	Fever, chills, sweats or flushing	0, NO, absent or undocumented | 1, YES, prior to COVID diagnosis | 2, YES, post-COVID: Acute | 3, YES, post-COVID: Post-Acute | 4, YES, post-COVID: Timing unknown						[chart_yn] = '1'				ps_main		@NONEOFTHEABOVE='0'
ps_sense	clinical_overview_part_3_symptoms		checkbox	Loss of or change in smell or taste	0, NO, absent or undocumented | 1, YES, prior to COVID diagnosis | 2, YES, post-COVID: Acute | 3, YES, post-COVID: Post-Acute | 4, YES, post-COVID: Timing unknown						[chart_yn] = '1'				ps_main		@NONEOFTHEABOVE='0'
ps_pain	clinical_overview_part_3_symptoms		checkbox	Pain in any part of body	0, NO, absent or undocumented | 1, YES, prior to COVID diagnosis | 2, YES, post-COVID: Acute | 3, YES, post-COVID: Post-Acute | 4, YES, post-COVID: Timing unknown						[chart_yn] = '1'				ps_main		@NONEOFTHEABOVE='0'
ps_sob	clinical_overview_part_3_symptoms		checkbox	Shortness of breath	0, NO, absent or undocumented | 1, YES, prior to COVID diagnosis | 2, YES, post-COVID: Acute | 3, YES, post-COVID: Post-Acute | 4, YES, post-COVID: Timing unknown						[chart_yn] = '1'				ps_main		@NONEOFTHEABOVE='0'
ps_cough	clinical_overview_part_3_symptoms		checkbox	Persistant (chronic) cough	0, NO, absent or undocumented | 1, YES, prior to COVID diagnosis | 2, YES, post-COVID: Acute | 3, YES, post-COVID: Post-Acute | 4, YES, post-COVID: Timing unknown						[chart_yn] = '1'				ps_main		@NONEOFTHEABOVE='0'
ps_heart	clinical_overview_part_3_symptoms		checkbox	Palpitations, racing heart, arrhythmia, skipped beats	0, NO, absent or undocumented | 1, YES, prior to COVID diagnosis | 2, YES, post-COVID: Acute | 3, YES, post-COVID: Post-Acute | 4, YES, post-COVID: Timing unknown						[chart_yn] = '1'				ps_main		@NONEOFTHEABOVE='0'
ps_swelllegs	clinical_overview_part_3_symptoms		checkbox	Swelling of legs	0, NO, absent or undocumented | 1, YES, prior to COVID diagnosis | 2, YES, post-COVID: Acute | 3, YES, post-COVID: Post-Acute | 4, YES, post-COVID: Timing unknown						[chart_yn] = '1'				ps_main		@NONEOFTHEABOVE='0'
ps_gastro	clinical_overview_part_3_symptoms		checkbox	Gastrointestinal (belly) symptoms (feeling full or vomiting after eating, diarrhea, constipation)	0, NO, absent or undocumented | 1, YES, prior to COVID diagnosis | 2, YES, post-COVID: Acute | 3, YES, post-COVID: Post-Acute | 4, YES, post-COVID: Timing unknown						[chart_yn] = '1'				ps_main		@NONEOFTHEABOVE='0'
ps_bladder	clinical_overview_part_3_symptoms		checkbox	Bladder problems (incontinence, trouble passing urine or emptying bladder)	0, NO, absent or undocumented | 1, YES, prior to COVID diagnosis | 2, YES, post-COVID: Acute | 3, YES, post-COVID: Post-Acute | 4, YES, post-COVID: Timing unknown						[chart_yn] = '1'				ps_main		@NONEOFTHEABOVE='0'
ps_nerve	clinical_overview_part_3_symptoms		checkbox	Nerve problems (tremor, shaking, abnormal movements, numbness, tingling, burning, can't move part of body, new seizures)	0, NO, absent or undocumented | 1, YES, prior to COVID diagnosis | 2, YES, post-COVID: Acute | 3, YES, post-COVID: Post-Acute | 4, YES, post-COVID: Timing unknown						[chart_yn] = '1'				ps_main		@NONEOFTHEABOVE='0'
ps_mood	clinical_overview_part_3_symptoms		checkbox	Problems with anxiety, depression, stress, or trauma-related symptoms like nightmares or grief	0, NO, absent or undocumented | 1, YES, prior to COVID diagnosis | 2, YES, post-COVID: Acute | 3, YES, post-COVID: Post-Acute | 4, YES, post-COVID: Timing unknown						[chart_yn] = '1'				ps_main		@NONEOFTHEABOVE='0'
ps_think	clinical_overview_part_3_symptoms		checkbox	Problems thinking or concentrating ("brain fog")	0, NO, absent or undocumented | 1, YES, prior to COVID diagnosis | 2, YES, post-COVID: Acute | 3, YES, post-COVID: Post-Acute | 4, YES, post-COVID: Timing unknown						[chart_yn] = '1'				ps_main		@NONEOFTHEABOVE='0'
ps_sleep	clinical_overview_part_3_symptoms		checkbox	Problems with sleep	0, NO, absent or undocumented | 1, YES, prior to COVID diagnosis | 2, YES, post-COVID: Acute | 3, YES, post-COVID: Post-Acute | 4, YES, post-COVID: Timing unknown						[chart_yn] = '1'				ps_main		@NONEOFTHEABOVE='0'
ps_goofy	clinical_overview_part_3_symptoms		checkbox	Feeling faint, dizzy, "goofy"; difficulty thinking soon after standing up from a sitting or lying position	0, NO, absent or undocumented | 1, YES, prior to COVID diagnosis | 2, YES, post-COVID: Acute | 3, YES, post-COVID: Post-Acute | 4, YES, post-COVID: Timing unknown						[chart_yn] = '1'				ps_main		@NONEOFTHEABOVE='0'
ps_color	clinical_overview_part_3_symptoms		checkbox	Color changes in skin, such as red, white or purple	0, NO, absent or undocumented | 1, YES, prior to COVID diagnosis | 2, YES, post-COVID: Acute | 3, YES, post-COVID: Post-Acute | 4, YES, post-COVID: Timing unknown						[chart_yn] = '1'				ps_main		@NONEOFTHEABOVE='0'
ps_rash	clinical_overview_part_3_symptoms		checkbox	Skin rash	0, NO, absent or undocumented | 1, YES, prior to COVID diagnosis | 2, YES, post-COVID: Acute | 3, YES, post-COVID: Post-Acute | 4, YES, post-COVID: Timing unknown						[chart_yn] = '1'				ps_main		@NONEOFTHEABOVE='0'
ps_drymouth	clinical_overview_part_3_symptoms		checkbox	Excessively dry mouth	0, NO, absent or undocumented | 1, YES, prior to COVID diagnosis | 2, YES, post-COVID: Acute | 3, YES, post-COVID: Post-Acute | 4, YES, post-COVID: Timing unknown						[chart_yn] = '1'				ps_main		@NONEOFTHEABOVE='0'
ps_thirst	clinical_overview_part_3_symptoms		checkbox	Excessive thirst	0, NO, absent or undocumented | 1, YES, prior to COVID diagnosis | 2, YES, post-COVID: Acute | 3, YES, post-COVID: Post-Acute | 4, YES, post-COVID: Timing unknown						[chart_yn] = '1'				ps_main		@NONEOFTHEABOVE='0'
ps_vision	clinical_overview_part_3_symptoms		checkbox	Vision problems (blurry, light sensitivity, difficulty reading or focusing, floaters, flashing lights, "snow")	0, NO, absent or undocumented | 1, YES, prior to COVID diagnosis | 2, YES, post-COVID: Acute | 3, YES, post-COVID: Post-Acute | 4, YES, post-COVID: Timing unknown						[chart_yn] = '1'				ps_main		@NONEOFTHEABOVE='0'
ps_hearing	clinical_overview_part_3_symptoms		checkbox	Problems with hearing (hearing loss, ringing in ears)	0, NO, absent or undocumented | 1, YES, prior to COVID diagnosis | 2, YES, post-COVID: Acute | 3, YES, post-COVID: Post-Acute | 4, YES, post-COVID: Timing unknown						[chart_yn] = '1'				ps_main		@NONEOFTHEABOVE='0'
ps_bald	clinical_overview_part_3_symptoms		checkbox	Hair loss	0, NO, absent or undocumented | 1, YES, prior to COVID diagnosis | 2, YES, post-COVID: Acute | 3, YES, post-COVID: Post-Acute | 4, YES, post-COVID: Timing unknown						[chart_yn] = '1'				ps_main		@NONEOFTHEABOVE='0'
ps_teeth	clinical_overview_part_3_symptoms		checkbox	Problems with teeth	0, NO, absent or undocumented | 1, YES, prior to COVID diagnosis | 2, YES, post-COVID: Acute | 3, YES, post-COVID: Post-Acute | 4, YES, post-COVID: Timing unknown						[chart_yn] = '1'				ps_main		@NONEOFTHEABOVE='0'
ps_menstrual	clinical_overview_part_3_symptoms		checkbox	Changes to menstrual cycle	0, NO, absent or undocumented | 1, YES, prior to COVID diagnosis | 2, YES, post-COVID: Acute | 3, YES, post-COVID: Post-Acute | 4, YES, post-COVID: Timing unknown						[chart_yn] = '1' and [sex] = '2'				ps_main		@NONEOFTHEABOVE='0'
ps_menopause	clinical_overview_part_3_symptoms		checkbox	Changes to menopause symptoms	0, NO, absent or undocumented | 1, YES, prior to COVID diagnosis | 2, YES, post-COVID: Acute | 3, YES, post-COVID: Post-Acute | 4, YES, post-COVID: Timing unknown						[chart_yn] = '1' and [sex] = '2'				ps_main		@NONEOFTHEABOVE='0'
ps_fertility	clinical_overview_part_3_symptoms		checkbox	Changes in fertility or difficulty getting pregnant	0, NO, absent or undocumented | 1, YES, prior to COVID diagnosis | 2, YES, post-COVID: Acute | 3, YES, post-COVID: Post-Acute | 4, YES, post-COVID: Timing unknown						[chart_yn] = '1'				ps_main		@NONEOFTHEABOVE='0'
ps_sex	clinical_overview_part_3_symptoms		checkbox	Changes in desire for, comfort with or capacity for sex	0, NO, absent or undocumented | 1, YES, prior to COVID diagnosis | 2, YES, post-COVID: Acute | 3, YES, post-COVID: Post-Acute | 4, YES, post-COVID: Timing unknown						[chart_yn] = '1'				ps_main		@NONEOFTHEABOVE='0'
calc_major_yn	clinical_overview_part_3_symptoms		calc	Major Symptoms PASC Met Y/N	if( ([ps_fatigue(3)] = '1' AND [ps_fatigue(1)] = '0') OR ([ps_sob(3)] = '1' AND [ps_sob(1)] = '0') OR ([ps_think(3)] = '1' AND [ps_think(1)] = '0') , '1', '0')								LV				@HIDDEN @HIDDEN-PDF
calc_minor	clinical_overview_part_3_symptoms		calc	Minor Symptoms PASC Sum	sum( if(([ps_malaise(3)] = '1' AND [ps_malaise(1)] = '0'), 1, 0), if(([ps_weak(3)] = '1' AND [ps_weak(1)] = '0'), 1, 0), if(([ps_fever(3)] = '1' AND [ps_fever(1)] = '0'), 1, 0), if(([ps_sense(3)] = '1' AND [ps_sense(1)] = '0'), 1, 0), if(([ps_pain(3)] = '1' AND [ps_pain(1)] = '0'), 1, 0), if(([ps_cough(3)] = '1' AND [ps_cough(1)] = '0'), 1, 0), if(([ps_heart(3)] = '1' AND [ps_heart(1)] = '0'), 1,…								LV				@HIDDEN @HIDDEN-PDF
calc_minor_yn	clinical_overview_part_3_symptoms		calc	Minor Symptoms PASC Met Y/N	if([calc_minor] >= 2, '1', '0')								LV				@HIDDEN @HIDDEN-PDF
calc_pasc	clinical_overview_part_3_symptoms		calc	PASC Current Definition Met	if([calc_minor_yn] = '1' OR [calc_major_yn] = '1', '1', '0')								LV				@HIDDEN @HIDDEN-PDF
medsr_fversion	medications		text	Medications form version:									LV				@DEFAULT="1" @HIDDEN @HIDDEN-PDF
medsr_colldt	medications		text	Date of Medications form collection:			date_mdy										@TODAY
med_yr	medications		descriptive	<div class="blue"><p> Please submit any medications indicated in the decedent's chart <b> within a year of date of death: </b> [dod] </p></div>
medsr_name	medications		text	Medication name:								y	LV
medsr_dose	medications		text	Dose, route, frequency:		e.g. "30 mg po qd"							LV
medsr_startdt	medications		text	Date started (estimate):			date_mdy						LV				@HIDEBUTTON
medsr_stopdt	medications		text	Date stopped (estimate):			date_mdy						LV				@HIDEBUTTON
mesdr_stopdt_dtwarning	medications		descriptive	<div class="red"><p><b>Error:</b> The date the medication was stopped must be in the past.</p></div>							[medsr_stopdt]<>"" and (datediff([medsr_stopdt], "today", "d", true)<0)
pre_fversion	preinfection_imaging		text	Pre-Infection Imaging form version:									LV				@DEFAULT="1" @HIDDEN @HIDDEN-PDF
pre_colldt	preinfection_imaging		text	Date of Pre-Infection Imaging form collection:			date_mdy										@TODAY
lungct_yn	preinfection_imaging		radio	Are there any lung CT scans available before first COVID infection? Reference infection date: [covid_dt]	1, Yes | 0, No								LV
lungct_date1	preinfection_imaging		text	What was the image date of the most recent lung CT before first COVID infection?			date_dmy				[lungct_yn] = '1'		LV
lungct_abnorm	preinfection_imaging		radio	Most recent lung before first COVID infection CT abnormal?	1, Abnormal | 0, No						[lungct_yn] = '1'		LV
brainmri_yn	preinfection_imaging		radio	Are there any brain MRI scans available before first COVID infection? Reference infection date: [covid_dt]	1, Yes | 0, No								LV
brainmri_date1	preinfection_imaging		text	What was the image date of the most recent MRI scan before first COVID infection?			date_dmy				[brainmri_yn] = '1'		LV
brainmri_abnorm	preinfection_imaging		radio	Most recent brain MRI before first COVID infection abnormal?	1, Abnormal | 0, No						[brainmri_yn] = '1'		LV
postm_fversion	postmortem_imaging		text	Post-Mortem Imaging form version:									LV				@DEFAULT="1" @HIDDEN @HIDDEN-PDF
postm_colldt	postmortem_imaging		text	Date of Post-Mortem Imaging form collection:			date_mdy										@TODAY
restr_warn_1	postmortem_imaging		descriptive	<div class="blue"><p> You have indicated on <b> Clinical Overview Part 1 </b> that brain imaging was not consented. Please continue to the next form </p></div>							[auto_restr(1)] = '1'
postm_mri_yn	postmortem_imaging		radio	Was a post-mortem brain MRI performed?	1, Yes | 0, No						[auto_restr(1)] = '0'		LV
postm_mri_dt	postmortem_imaging		text	What was the date of the MRI?			date_dmy				[postm_mri_yn] = '1'		LV
postm_mri_mach	postmortem_imaging		text	What type of machine was used for the scan?							[postm_mri_yn] = '1'		LV
postm_mri_fluid	postmortem_imaging		radio	Fluid type:	1, Fomblin | 2, Fluorinert						[postm_mri_yn] = '1'		LV
postm_mri_read	postmortem_imaging		radio	MRI readable?	1, Yes | 0, No						[postm_mri_yn] = '1'		LV
clab_fversion	laboratory_results		text	Laboratory Results form version													@HIDDEN @HIDDEN-PDF @DEFAULT="1"
clab_colldt	laboratory_results		text	Date of Laboratory form collection:			date_mdy										@TODAY
clab_head	laboratory_results		descriptive	<div class="blue"><p> Please enter most recent available lab data <b> before COVID infection </b> on [covid_dt].</p></div>
clab_bundt	laboratory_results	Blood urea nitrogen (BUN):	text	Date of Blood urea nitrogen (BUN):			date_mdy										@HIDEBUTTON
clab_bunu	laboratory_results		radio	Blood urea nitrogen (BUN) units:	1, mmol/L | 2, mg/dL						[clab_bunnn(1)]="0"
clab_bun	laboratory_results		text	Blood urea nitrogen (BUN):		mmol/L	number				[clab_bunu]="1" and [clab_bunnn(1)]="0"
clab_bun_u2	laboratory_results		text	Blood urea nitrogen (BUN):		mg/dL	number				[clab_bunu]="2" and [clab_bunnn(1)]="0"
clab_bunnn	laboratory_results		checkbox	Blood urea nitrogen (BUN) non-numeric result:	1, Non-numeric Blood urea nitrogen (BUN) result<br>{clab_bunnnv:icons}						[clab_bun]="" and [clab_bun_u2]=""
clab_bunnnv	laboratory_results		text	Blood urea nitrogen (BUN) non-numeric result:							[clab_bunnn(1)]="1"	y
clab_bunab	laboratory_results		radio	Blood urea nitrogen (BUN) abnormal:	1, Abnormal|0, No						[clab_bun]<>"" or [clab_bun_u2]<>"" or [clab_bunnnv]<>""	y
clab_creatsdt	laboratory_results	Creatinine (serum):	text	Date of Creatinine (serum):			date_mdy										@HIDEBUTTON
clab_creats	laboratory_results		text	Creatinine (serum):		mg/dL	number				[clab_creatsnn(1)]="0"
clab_creatsnn	laboratory_results		checkbox	Creatinine (serum) non-numeric result:	1, Non-numeric Creatinine (serum) result<br>{clab_creatsnnv:icons}						[clab_creats]=""
clab_creatsnnv	laboratory_results		text	Creatinine (serum) non-numeric result:							[clab_creatsnn(1)]="1"	y
clab_creatsab	laboratory_results		radio	Creatinine (serum) abnormal:	1, Abnormal|0, No						[clab_creats]<>"" or [clab_creatsnnv]<>""	y
clab_astdt	laboratory_results	Aspartate aminotransferase (AST):	text	Date of Aspartate aminotransferase (AST):			date_mdy										@HIDEBUTTON
clab_ast	laboratory_results		text	Aspartate aminotransferase (AST):		U/L	number				[clab_astnn(1)]="0"
clab_astnn	laboratory_results		checkbox	Aspartate aminotransferase (AST) non-numeric result:	1, Non-numeric Aspartate aminotransferase (AST) result<br>{clab_astnnv:icons}						[clab_ast]=""
clab_astnnv	laboratory_results		text	Aspartate aminotransferase (AST) non-numeric result:							[clab_astnn(1)]="1"	y
clab_astab	laboratory_results		radio	Aspartate aminotransferase (AST) abnormal:	1, Abnormal|0, No						[clab_ast]<>"" or [clab_astnnv]<>""	y
clab_altdt	laboratory_results	Alanine aminotransferase (ALT):	text	Date of Alanine aminotransferase (ALT):			date_mdy										@HIDEBUTTON
clab_alt	laboratory_results		text	Alanine aminotransferase (ALT):		U/L	number				[clab_altnn(1)]="0"
clab_altnn	laboratory_results		checkbox	Alanine aminotransferase (ALT) non-numeric result:	1, Non-numeric Alanine transaminase (ALT) result<br>{clab_altnnv:icons}						[clab_alt]=""
clab_altnnv	laboratory_results		text	Alanine aminotransferase (ALT) non-numeric result:							[clab_altnn(1)]="1"	y
clab_altab	laboratory_results		radio	Alanine aminotransferase (ALT) abnormal:	1, Abnormal|0, No						[clab_alt]<>"" or [clab_altnnv]<>""	y
clab_wbcdt	laboratory_results	White blood cells (WBC):	text	Date of White blood cells (WBC):			date_mdy										@HIDEBUTTON
clab_wbc	laboratory_results		text	White blood cells (WBC):		SI	number				[clab_wbcnn(1)]="0"
clab_wbcnn	laboratory_results		checkbox	White blood cells (WBC) non-numeric result:	1, Non-numeric White blood cells (WBC) result<br>{clab_wbcnnv:icons}						[clab_wbc]=""
clab_wbcnnv	laboratory_results		text	White blood cells (WBC) non-numeric result:							[clab_wbcnn(1)]="1"	y
clab_wbcab	laboratory_results		radio	White blood cells (WBC) abnormal:	1, Abnormal|0, No						[clab_wbc]<>"" or [clab_wbcnnv]<>""	y
clab_platedt	laboratory_results	Platelets:	text	Date of Platelets:			date_mdy										@HIDEBUTTON
clab_plate	laboratory_results		text	Platelets:			number				[clab_platenn(1)]="0"
clab_platenn	laboratory_results		checkbox	Platelets non-numeric result:	1, Non-numeric Platelets result<br>{clab_platennv:icons}						[clab_plate]=""
clab_platennv	laboratory_results		text	Platelets non-numeric result:							[clab_platenn(1)]="1"	y
clab_plateab	laboratory_results		radio	Platelets abnormal:	1, Abnormal|0, No						[clab_plate]<>"" or [clab_platennv]<>""	y
clab_ntprobnpdt	laboratory_results	NT-Pro BNP:	text	Date of NT-Pro BNP:			date_mdy										@HIDEBUTTON
clab_ntprobnp	laboratory_results		text	NT-Pro BNP:		pg/mL	number				[clab_ntprobnpnn(1)]="0"
clab_ntprobnpnn	laboratory_results		checkbox	NT-Pro BNP non-numeric result:	1, Non-numeric NT-Pro BNP result<br>{clab_ntprobnpnnv:icons}						[clab_ntprobnp]=""
clab_ntprobnpnnv	laboratory_results		text	NT-Pro BNP non-numeric result:							[clab_ntprobnpnn(1)]="1"	y
clab_ntprobnpab	laboratory_results		radio	NT-Pro BNP abnormal:	1, Abnormal|0, No						[clab_ntprobnp]<>"" or [clab_ntprobnpnnv]<>""	y
clab_tropdt	laboratory_results	Troponin:	text	Date of Troponin:			date_mdy										@HIDEBUTTON
clab_tropmark	laboratory_results		radio	Which troponin marker was measured?:	1, Tn I|2, Tn T|3, hsTn
clab_troptniul	laboratory_results		text	What is the upper limit of normal for your troponin Tn I assay?:		ng/mL	number				[clab_tropmark]="1"
clab_troptni	laboratory_results		text	Troponin Tn I:		ng/mL	number				[clab_tropmark]="1" and [clab_troptninn(1)]="0"
clab_troptninn	laboratory_results		checkbox	Troponin Tn I non-numeric result:	1, Non-numeric Troponin Tn I result<br>{clab_troptninnv:icons}						[clab_tropmark]="1" and [clab_troptni]=""
clab_troptninnv	laboratory_results		text	Troponin Tn I non-numeric result:							[clab_troptninn(1)]="1"	y
clab_troptniab	laboratory_results		radio	Troponin Tn I abnormal:	1, Abnormal|0, No						[clab_troptni]<>"" or [clab_troptninnv]<>""	y
clab_troptntul	laboratory_results		text	What is the upper limit of normal for your troponin Tn T assay?:		ng/mL	number				[clab_tropmark]="2"
clab_troptnt	laboratory_results		text	Troponin Tn T:		ng/mL	number				[clab_tropmark]="2" and [clab_troptntnn(1)]="0"
clab_troptntnn	laboratory_results		checkbox	Troponin Tn T non-numeric result:	1, Non-numeric Troponin Tn T result<br>{clab_troptntnnv:icons}						[clab_tropmark]="2" and [clab_troptnt]=""
clab_troptntnnv	laboratory_results		text	Troponin Tn T non-numeric result:							[clab_troptntnn(1)]="1"	y
clab_troptntab	laboratory_results		radio	Troponin Tn T abnormal:	1, Abnormal|0, No						[clab_troptnt]<>"" or [clab_troptntnnv]<>""	y
clab_trophstnul	laboratory_results		text	What is the upper limit of normal for your troponin hsTn assay?:		ng/L	number				[clab_tropmark]="3"
clab_trophstn	laboratory_results		text	Troponin hsTn:		ng/L	number				[clab_tropmark]="3" and [clab_trophstnnn(1)]="0"
clab_trophstnnn	laboratory_results		checkbox	Troponin hsTn non-numeric result:	1, Non-numeric Troponin hsTn result<br>{clab_trophstnnnv:icons}						[clab_tropmark]="3" and [clab_trophstn]=""
clab_trophstnnnv	laboratory_results		text	Troponin hsTn non-numeric result:							[clab_trophstnnn(1)]="1"	y
clab_trophstnab	laboratory_results		radio	Troponin hsTn abnormal:	1, Abnormal|0, No						[clab_trophstn]<>"" or [clab_trophstnnnv]<>""	y
clab_ddimerdt	laboratory_results	D-dimer:	text	Date of D-dimer:			date_mdy										@HIDEBUTTON
clab_ddimeru	laboratory_results		radio	D-dimer units:	1, UG/ML FEU|2, ng/mL						[clab_ddimernn(1)]="0"
clab_ddimer_u1	laboratory_results		text	D-dimer:		UG/ML FEU	number				[clab_ddimeru]="1" and [clab_ddimernn(1)]="0"
clab_ddimer_u2	laboratory_results		text	D-dimer:		ng/mL	number				[clab_ddimeru]="2" and [clab_ddimernn(1)]="0"
clab_ddimernn	laboratory_results		checkbox	D-dimer non-numeric result:	1, Non-numeric D-dimer result<br>{clab_ddimernnv:icons}						[clab_ddimer_u1]="" and [clab_ddimer_u2]=""
clab_ddimernnv	laboratory_results		text	D-dimer non-numeric result:							[clab_ddimernn(1)]="1"	y
clab_ddimerab	laboratory_results		radio	D-dimer abnormal:	1, Abnormal|0, No						[clab_ddimer_u1]<>"" or [clab_ddimer_u2]<>"" or [clab_ddimernnv]<>""	y
clab_ldhdt	laboratory_results	Lactase deyhrodgenase:	text	Date of Lactase deyhrodgenase:			date_mdy										@HIDEBUTTON
clab_ldhu	laboratory_results		radio	Lactase dehydrogenase units:	1, U/L | 2, mkat/L						[clab_ldhnn(1)]="0"
clab_ldh_u1	laboratory_results		text	Lactase deyhrodgenase:		U/L	number				[clab_ldhu]="1" and [clab_ldhnn(1)]="0"
clab_ldh_u2	laboratory_results		text	Lactase deyhrodgenase:		mkat/L	number				[clab_ldhu]="2" and [clab_ldhnn(1)]="0"
clab_ldhnn	laboratory_results		checkbox	Lactase deyhrodgenase non-numeric result:	1, Non-numeric Lactase deyhrodgenase result<br>{clab_ldhnnv:icons}						[clab_ldh_u1]="" and [clab_ldh_u2]=""
clab_ldhnnv	laboratory_results		text	Lactase deyhrodgenase non-numeric result:							[clab_ldhnn(1)]="1"	y
clab_ldhab	laboratory_results		radio	Lactase deyhrodgenase abnormal:	1, Abnormal|0, No						[clab_ldh_u1]<>"" or [clab_ldh_u2]<>"" or [clab_ldhnnv]<>""	y
clab_ferrdt	laboratory_results	Ferritin:	text	Date of Ferritin:			date_mdy										@HIDEBUTTON
clab_ferru	laboratory_results		radio	Ferritin units:	1, ng/ml | 2, micro-g/L						[clab_ferrnn(1)]="0"
clab_ferr_u1	laboratory_results		text	Ferritin:		ng/ml	number				[clab_ferru]="1" and [clab_ferrnn(1)]="0"
clab_ferr_u2	laboratory_results		text	Ferritin:		micro-g/L	number				[clab_ferru]="2" and [clab_ferrnn(1)]="0"
clab_ferrnn	laboratory_results		checkbox	Ferritin non-numeric result:	1, Non-numeric Ferritin result<br>{clab_ferrnnv:icons}						[clab_ferr_u1]="" and [clab_ferr_u2]=""
clab_ferrnnv	laboratory_results		text	Ferritin non-numeric result:							[clab_ferrnn(1)]="1"	y
clab_ferrab	laboratory_results		radio	Ferritin abnormal:	1, Abnormal|0, No						[clab_ferr_u1]<>"" or [clab_ferr_u2]<>"" or [clab_ferrnnv]<>""	y
ac_fversion	biospecimens		text	Biospecimens form version:													@DEFAULT="1" @HIDDEN @HIDDEN-PDF
ac_colldt	biospecimens		text	Date of Biospecimens form collection:			date_mdy										@TODAY
normalized_times	biospecimens		descriptive	Field for normalizing times
ac_desc_dod	biospecimens		descriptive	<div class="blue"><p><b>Date of death for reference:</b> [dod].</p></div>							[dod] <> ""
ac_fix_date_time	biospecimens		text	Date and Time of Fixation			datetime_mdy					y					@HIDEBUTTON
ac_fix_date_time_norm	biospecimens		text	Date and Time of Fixation normalized													@HIDDEN @HIDDEN-PDF
ac_sample_kit_type	biospecimens	Kit Information	dropdown	Select Kit type:	1, RECOVER - Autopsy							y					@DEFAULT = '1'
ac_kit_level_group	biospecimens		descriptive	<div class="rich-text-field-label"><p> </p> <table style="border-collapse: collapse; width: 100%; height: 86px;" border="1"> <tbody> <tr style="height: 17px;"> <td style="width: 18.148%; height: 17px; text-align: center;">Kit ID Entry 1</td> <td style="width: 27.1265%; height: 17px; text-align: center;">{ac_kit_id_1}</td> <td style="width: 16.2016%; height: 17px; text-align: center;">Kit ID Entry…							[ac_csfcoll] = '1'
ac_kit_id_1	biospecimens		text	Kit ID								y
ac_kit_id_2	biospecimens		text	Please re-enter Kit ID								y
id_match_warn	biospecimens		descriptive	<div class="red"><p><b> Error: </b> Kit IDs do not match. Please check that Kit IDs are the same. </p></div>							[ac_kit_id_1] <> [ac_kit_id_2] AND [ac_kit_id_2] <> '' AND [ac_kit_id_1] <> ''
ac_kit_annotation	biospecimens		notes	Kit Annotation									LV
ac_bloodcoll	biospecimens	Inventory of Samples Collected	radio	Blood spot card	1, Collected | 0, Not collected										ac_collection
ac_sstcoll	biospecimens		radio	Serum Separating Tubes (SST)	1, Collected | 0, Not collected										ac_collection
ac_csfcoll	biospecimens		radio	Cerebrospinal Fluid (CSF)	1, Collected | 0, Not collected										ac_collection
ac_bronchcoll	biospecimens		radio	Bronchial Swab	1, Collected | 0, Not collected										ac_collection
ac_stoolcoll	biospecimens		radio	Stool	1, Collected | 0, Not collected										ac_collection
ac_stt_and_cpts	biospecimens	SST Collection and Processing	descriptive	<div class="rich-text-field-label"><table id="SSTCollectionTable" style="width: 100%; height: 68px;" border="1"> <tbody> <tr style="height: 17px;"> <td style="height: 17px;" colspan="100%">SST Collection 'Please enter the sample id and centrifuge date/time for each collected SST tube'</td> </tr> <tr style="height: 17px;"> <td style="width: 15.7773%; height: 17px;">SST1 Sample ID</td> <td style="w…							([ac_sample_kit_type] = '1' or [ac_sample_kit_type] = '2' or [ac_sample_kit_type] = '3') AND [ac_sstcoll] = '1'
ac_sst_local	biospecimens		radio	Is the SST processing happening locally (at your study site) or centrally (at the PBC)?	1, Locally | 2, Centrally						([ac_sample_kit_type] = '1' or [ac_sample_kit_type] = '2' or [ac_sample_kit_type] = '3') AND [ac_sstcoll] = '1'		LV
ac_sst_local_display	biospecimens		descriptive	<div class="rich-text-field-label"><table id="STT_Kit1" style="border-collapse: collapse; width: 100%;" border="1"> <tbody> <tr> <td style="width: 164.08%;" colspan="100%">SST 1 'Please enter the volume (in microliter) and freeze date time associated with each aliquot processed from the parent tube SST 1'</td> </tr> <tr> <td style="width: 10.261%;">SST1 Aliquot 1 ID</td> <td style="width: 16.1571…							([ac_sample_kit_type] = '1' or [ac_sample_kit_type] = '2' or [ac_sample_kit_type] = '3') and ([ac_sst_local]="1")
ac_csf_local_display	biospecimens	CSF Collection and Processing	descriptive	<div class="rich-text-field-label"><table id="STT_Kit1" style="border-collapse: collapse; width: 100%; height: 558px;" border="1"> <tbody> <tr style="height: 18px;"> <td style="width: 64.2254%; height: 18px;" colspan="4">CSF 'Please enter the volume (in microliter) and freeze date time associated with each CSF Aliquot'</td> </tr> <tr style="height: 36px;"> <td style="width: 10.261%; height: 36px;…							[ac_csfcoll] = '1'
ac_sst1_id	biospecimens		text	SST 1 Sample ID		SST 1 Sample ID						y
ac_sst1_centrifuge	biospecimens		text	SST1 Centrifuge Time			datetime_mdy										@HIDEBUTTON
ac_sst1_centrifuge_norm	biospecimens		text	SST1 Centrifuge Time normalized													@HIDDEN @HIDDEN-PDF
ac_sst2_id	biospecimens		text	SST2 Sample ID		SST 2 Sample ID
ac_sst2_centrifuge	biospecimens		text	SST2 Centrifuge Time			datetime_mdy										@HIDEBUTTON
ac_sst2_centrifuge_norm	biospecimens		text	SST2 Centrifuge Time normalized													@HIDDEN @HIDDEN-PDF
ac_sst1aliquot1id	biospecimens		text	SST1 Aliquot 1 ID
ac_sst1aliquot1volume	biospecimens		text	SST 1 Aliquot 1 Volume		Aliquot Volume in µl (1 decimal digit required)	integer	1	1000
ac_sst1aliquot1freeze	biospecimens		text	SST 1 Aliquot 1 Freeze Time		Freeze Time in Hours	datetime_mdy										@HIDEBUTTON
ac_sst1aliquot1freeze_norm	biospecimens		text	SST 1 Aliquot 1 Freeze Time normalized													@HIDDEN @HIDDEN-PDF
ac_sst1aliquot2id	biospecimens		text	SST 1 Aliquot 2 ID
ac_sst1aliquot2volume	biospecimens		text	SST 1 Aliquot 2 Volume		Aliquot Volume in µl (1 decimal digit required)	integer	1	1000
ac_sst1aliquot2freeze	biospecimens		text	SST 1 Aliquot 2 Freeze Time		Freeze Time in Hours	datetime_mdy										@HIDEBUTTON
ac_sst1aliquot2freeze_norm	biospecimens		text	SST 1 Aliquot 2 Freeze Time normalized													@HIDDEN @HIDDEN-PDF
ac_sst1aliquot3id	biospecimens		text	SST 1 Aliquot 3 ID
ac_sst1aliquot3volume	biospecimens		text	SST 1 Aliquot 3 Volume		Aliquot Volume in µl (1 decimal digit required)	integer	1	1000
ac_sst1aliquot3freeze	biospecimens		text	SST 1 Aliquot 3 Freeze Time		Freeze Time in Hours	datetime_mdy										@HIDEBUTTON
ac_sst1aliquot3freeze_norm	biospecimens		text	SST 1 Aliquot 3 Freeze Time normalized													@HIDDEN @HIDDEN-PDF
ac_sst1aliquot4id	biospecimens		text	SST 1 Aliquot 4 ID
ac_sst1aliquot4volume	biospecimens		text	SST 1 Aliquot 4 Volume		Aliquot Volume in µl (1 decimal digit required)	integer	1	1000
ac_sst1aliquot4freeze	biospecimens		text	SST 1 Aliquot 4 Freeze Time		Freeze Time in Hours	datetime_mdy										@HIDEBUTTON
ac_sst1aliquot4freeze_norm	biospecimens		text	SST 1 Aliquot 4 Freeze Time normalized													@HIDDEN @HIDDEN-PDF
ac_sst1aliquot5id	biospecimens		text	SST 1 Aliquot 5 ID
ac_sst2aliquot1volume	biospecimens		text	SST 2 Aliquot 1 Volume		Aliquot Volume in µl (1 decimal digit required)	integer	1	1000
ac_sst1aliquot5volume	biospecimens		text	SST 1 Aliquot 5 Volume		Aliquot Volume in µl (1 decimal digit required)	integer	1	1000
ac_sst1aliquot5freeze	biospecimens		text	SST 1 Aliquot 5 Freeze Time		Freeze Time in Hours	datetime_mdy										@HIDEBUTTON
ac_sst1aliquot5freeze_norm	biospecimens		text	SST 1 Aliquot 5 Freeze Time normalized													@HIDDEN @HIDDEN-PDF
ac_sst2aliquot1id	biospecimens		text	SST 2 Aliquot 1 ID
ac_sst2aliquot1freeze	biospecimens		text	SST 2 Aliquot 1 Freeze Time		Freeze Time in Hours	datetime_mdy										@HIDEBUTTON
ac_sst2aliquot1freeze_norm	biospecimens		text	SST 2 Aliquot 1 Freeze Time normalized													@HIDDEN @HIDDEN-PDF
ac_sst2aliquot2id	biospecimens		text	SST 2 Aliquot 2 ID
ac_sst2aliquot2volume	biospecimens		text	SST 2 Aliquot 2 Volume		Aliquot Volume in µl (1 decimal digit required)	integer	1	1000
ac_sst2aliquot2freeze	biospecimens		text	SST 2 Aliquot 2 Freeze Time		Freeze Time in Hours	datetime_mdy										@HIDEBUTTON
ac_sst2aliquot2freeze_norm	biospecimens		text	SST 2 Aliquot 2 Freeze Time normalized													@HIDDEN @HIDDEN-PDF
ac_sst2aliquot3id	biospecimens		text	SST 2 Aliquot 3 ID
ac_sst2aliquot3volume	biospecimens		text	SST 2 Aliquot 3 Volume		Aliquot Volume in µl (1 decimal digit required)	integer	1	1000
ac_sst2aliquot3freeze	biospecimens		text	SST 2 Aliquot 3 Freeze Time		Freeze Time in Hours	datetime_mdy										@HIDEBUTTON
ac_sst2aliquot3freeze_norm	biospecimens		text	SST 2 Aliquot 3 Freeze Time normalized													@HIDDEN @HIDDEN-PDF
ac_sst2aliquot4id	biospecimens		text	SST 2 Aliquot 4 ID
ac_sst2aliquot4volume	biospecimens		text	SST 2 Aliquot 4 Volume		Aliquot Volume in µl (1 decimal digit required)	integer	1	1000
ac_sst2aliquot4freeze	biospecimens		text	SST 2 Aliquot 4 Freeze Time		Freeze Time in Hours	datetime_mdy										@HIDEBUTTON
ac_sst2aliquot4freeze_norm	biospecimens		text	SST 2 Aliquot 4 Freeze Time normalized													@HIDDEN @HIDDEN-PDF
ac_sst2aliquot5id	biospecimens		text	SST 2 Aliquot 5 ID
ac_sst2aliquot5volume	biospecimens		text	SST 2 Aliquot 5 Volume		Aliquot Volume in µl (1 decimal digit required)	integer	1	1000
ac_sst2aliquot5freeze	biospecimens		text	SST 2 Aliquot 5 Freeze Time		Freeze Time in Hours	datetime_mdy										@HIDEBUTTON
ac_sst2aliquot5freeze_norm	biospecimens		text	SST 2 Aliquot 5 Freeze Time normalized													@HIDDEN @HIDDEN-PDF
ac_csfaliquot1id	biospecimens		text	CSF Aliquot 1 ID
ac_csfaliquot1volume	biospecimens		text	CSF Aliquot 1 Volume		Aliquot Volume in µl (1 decimal digit required)	integer	1	1000
ac_csfaliquot1freeze	biospecimens		text	CSF Aliquot 1 Freeze Time		Freeze Time in Hours	datetime_mdy										@HIDEBUTTON
ac_csfaliquot1freeze_norm	biospecimens		text	CSF Aliquot 1 Freeze Time normalized													@HIDDEN @HIDDEN-PDF
ac_csfaliquot2id	biospecimens		text	CSF Aliquot 2 ID
ac_csfaliquot2volume	biospecimens		text	CSF Aliquot 2 Volume		Aliquot Volume in µl (1 decimal digit required)	integer	1	1000
ac_csfaliquot2freeze	biospecimens		text	CSF Aliquot 2 Freeze Time		Freeze Time in Hours	datetime_mdy										@HIDEBUTTON
ac_csfaliquot2freeze_norm	biospecimens		text	CSF Aliquot 2 Freeze Time normalized													@HIDDEN @HIDDEN-PDF
ac_csfaliquot3id	biospecimens		text	CSF Aliquot 3 ID
ac_csfaliquot3volume	biospecimens		text	CSF Aliquot 3 Volume		Aliquot Volume in µl (1 decimal digit required)	integer	1	1000
ac_csfaliquot3freeze	biospecimens		text	CSF Aliquot 3 Freeze Time		Freeze Time in Hours	datetime_mdy										@HIDEBUTTON
ac_csfaliquot3freeze_norm	biospecimens		text	CSF Aliquot 3 Freeze Time normalized													@HIDDEN @HIDDEN-PDF
ac_csfaliquot4id	biospecimens		text	CSF Aliquot 4 ID
ac_csfaliquot4volume	biospecimens		text	CSF Aliquot 4 Volume		Aliquot Volume in µl (1 decimal digit required)	integer	1	1000
ac_csfaliquot4freeze	biospecimens		text	CSF Aliquot 4 Freeze Time		Freeze Time in Hours	datetime_mdy										@HIDEBUTTON
ac_csfaliquot4freeze_norm	biospecimens		text	CSF Aliquot 4 Freeze Time normalized													@HIDDEN @HIDDEN-PDF
ac_csfaliquot5id	biospecimens		text	CSF Aliquot 5 ID
ac_csfaliquot5volume	biospecimens		text	CSF Aliquot 5 Volume		Aliquot Volume in µl (1 decimal digit required)	integer	1	1000
ac_csfaliquot5freeze	biospecimens		text	CSF Aliquot 5 Freeze Time		Freeze Time in Hours	datetime_mdy										@HIDEBUTTON
ac_csfaliquot5freeze_norm	biospecimens		text	CSF Aliquot 5 Freeze Time normalized													@HIDDEN @HIDDEN-PDF
ac_csfaliquot6id	biospecimens		text	CSF Aliquot 6 ID
ac_csfaliquot6volume	biospecimens		text	CSF Aliquot 6 Volume		Aliquot Volume in µl (1 decimal digit required)	integer	1	1000
ac_csfaliquot6freeze	biospecimens		text	CSF Aliquot 6 Freeze Time		Freeze Time in Hours	datetime_mdy										@HIDEBUTTON
ac_csfaliquot6freeze_norm	biospecimens		text	CSF Aliquot 6 Freeze Time normalized													@HIDDEN @HIDDEN-PDF
ac_csfaliquot7id	biospecimens		text	CSF Aliquot 7 ID
ac_csfaliquot7volume	biospecimens		text	CSF Aliquot 7 Volume		Aliquot Volume in µl (1 decimal digit required)	integer	1	1000
ac_csfaliquot7freeze	biospecimens		text	CSF Aliquot 7 Freeze Time		Freeze Time in Hours	datetime_mdy										@HIDEBUTTON
ac_csfaliquot7freeze_norm	biospecimens		text	CSF Aliquot 7 Freeze Time normalized													@HIDDEN @HIDDEN-PDF
ac_csfaliquot8id	biospecimens		text	CSF Aliquot 8 ID
ac_csfaliquot8volume	biospecimens		text	CSF Aliquot 8 Volume		Aliquot Volume in µl (1 decimal digit required)	integer	1	1000
ac_csfaliquot8freeze	biospecimens		text	CSF Aliquot 8 Freeze Time		Freeze Time in Hours	datetime_mdy										@HIDEBUTTON
ac_csfaliquot8freeze_norm	biospecimens		text	CSF Aliquot 8 Freeze Time normalized													@HIDDEN @HIDDEN-PDF
ac_csfaliquot9id	biospecimens		text	CSF Aliquot 9 ID
ac_csfaliquot9volume	biospecimens		text	CSF Aliquot 9 Volume		Aliquot Volume in µl (1 decimal digit required)	integer	1	1000
ac_csfaliquot9freeze	biospecimens		text	CSF Aliquot 9 Freeze Time		Freeze Time in Hours	datetime_mdy										@HIDEBUTTON
ac_csfaliquot9freeze_norm	biospecimens		text	CSF Aliquot 9 Freeze Time normalized													@HIDDEN @HIDDEN-PDF
ac_csfaliquot10id	biospecimens		text	CSF Aliquot 10 ID
ac_csfaliquot10volume	biospecimens		text	CSF Aliquot 10 Volume		Aliquot Volume in µl (1 decimal digit required)	integer	1	1000
ac_csfaliquot10freeze	biospecimens		text	CSF Aliquot 10 Freeze Time		Freeze Time in Hours	datetime_mdy										@HIDEBUTTON
ac_csfaliquot10freeze_norm	biospecimens		text	CSF Aliquot 10 Freeze Time normalized													@HIDDEN @HIDDEN-PDF
tb_sural_nv	biospecimens	Tissue Blocks (Including Additional Tissues)	checkbox	1: Sural nerve [3 mm, Embed on End]	9, All three samples collected | 1, FFPE | 2, Snap Frozen 1 | 3, Snap Frozen 2 | 0, None collected							y			samples		@NONEOFTHEABOVE = '9,0'
tb_pero_nv	biospecimens		checkbox	2: Peroneal nerve [3 mm, Embed on End]	9, All three samples collected | 1, FFPE | 2, Snap Frozen 1 | 3, Snap Frozen 2 | 0, None collected							y			samples		@NONEOFTHEABOVE = '9,0'
tb_skin	biospecimens		checkbox	3: Skin, Calf including subcutis, 5 mm punch	9, All three samples collected | 1, FFPE | 2, Snap Frozen 1 | 3, Snap Frozen 2 | 0, None collected							y			samples		@NONEOFTHEABOVE = '9,0'
tb_gstr_musc	biospecimens		checkbox	4: Muscle, Gastrocnemius	9, All three samples collected | 1, FFPE | 2, Snap Frozen 1 | 3, Snap Frozen 2 | 0, None collected							y			samples		@NONEOFTHEABOVE = '9,0'
tb_psoas_musc	biospecimens		checkbox	5: Muscle, Psoas	9, All three samples collected | 1, FFPE | 2, Snap Frozen 1 | 3, Snap Frozen 2 | 0, None collected							y			samples		@NONEOFTHEABOVE = '9,0'
tb_duod	biospecimens		checkbox	6: Duodenum	9, All three samples collected | 1, FFPE | 2, Snap Frozen 1 | 3, Snap Frozen 2 | 0, None collected							y			samples		@NONEOFTHEABOVE = '9,0'
tb_ileum	biospecimens		checkbox	7: Ileum	9, All three samples collected | 1, FFPE | 2, Snap Frozen 1 | 3, Snap Frozen 2 | 0, None collected							y			samples		@NONEOFTHEABOVE = '9,0'
tb_rt_colon	biospecimens		checkbox	8: Colon, right	9, All three samples collected | 1, FFPE | 2, Snap Frozen 1 | 3, Snap Frozen 2 | 0, None collected							y			samples		@NONEOFTHEABOVE = '9,0'
tb_desc_colon	biospecimens		checkbox	9: Colon, descending/sigmoid	9, All three samples collected | 1, FFPE | 2, Snap Frozen 1 | 3, Snap Frozen 2 | 0, None collected							y			samples		@NONEOFTHEABOVE = '9,0'
tb_adren	biospecimens		checkbox	10: Adrenal	9, All three samples collected | 1, FFPE | 2, Snap Frozen 1 | 3, Snap Frozen 2 | 0, None collected							y			samples		@NONEOFTHEABOVE = '9,0'
tb_aorta_asc	biospecimens		checkbox	11: Aorta, Ascending	9, All three samples collected | 1, FFPE | 2, Snap Frozen 1 | 3, Snap Frozen 2 | 0, None collected							y			samples		@NONEOFTHEABOVE = '9,0'
tb_rt_vent_post	biospecimens		checkbox	12: Right Ventricle, Posterior	9, All three samples collected | 1, FFPE | 2, Snap Frozen 1 | 3, Snap Frozen 2 | 0, None collected							y			samples		@NONEOFTHEABOVE = '9,0'
tb_lt_vent_lat	biospecimens		checkbox	13: Left Ventricle, Lateral	9, All three samples collected | 1, FFPE | 2, Snap Frozen 1 | 3, Snap Frozen 2 | 0, None collected							y			samples		@NONEOFTHEABOVE = '9,0'
tb_lt_vent_bas	biospecimens		checkbox	14: Left Ventricle, Basal	9, All three samples collected | 1, FFPE | 2, Snap Frozen 1 | 3, Snap Frozen 2 | 0, None collected							y			samples		@NONEOFTHEABOVE = '9,0'
tb_rt_atr	biospecimens		checkbox	15: Right Atrium/SVC (near SA node)	9, All three samples collected | 1, FFPE | 2, Snap Frozen 1 | 3, Snap Frozen 2 | 0, None collected							y			samples		@NONEOFTHEABOVE = '9,0'
tb_lt_atr	biospecimens		checkbox	16: Left Atrium	9, All three samples collected | 1, FFPE | 2, Snap Frozen 1 | 3, Snap Frozen 2 | 0, None collected							y			samples		@NONEOFTHEABOVE = '9,0'
tb_rt_cor_art	biospecimens		checkbox	17: Coronary artery, right	9, All three samples collected | 1, FFPE | 2, Snap Frozen 1 | 3, Snap Frozen 2 | 0, None collected							y			samples		@NONEOFTHEABOVE = '9,0'
tb_lt_cor_art	biospecimens		checkbox	18: Coronary artery, left	9, All three samples collected | 1, FFPE | 2, Snap Frozen 1 | 3, Snap Frozen 2 | 0, None collected							y			samples		@NONEOFTHEABOVE = '9,0'
tb_card_les	biospecimens		checkbox	19: Cardiac Lesional tissue [describe at bottom of page]	9, All three samples collected | 1, FFPE | 2, Snap Frozen 1 | 3, Snap Frozen 2 | 0, None collected							y			samples		@NONEOFTHEABOVE = '9,0'
tb_hil_lymph	biospecimens		checkbox	20: Hilar/Mediastinal Lymph nodes	9, All three samples collected | 1, FFPE | 2, Snap Frozen 1 | 3, Snap Frozen 2 | 0, None collected							y			samples		@NONEOFTHEABOVE = '9,0'
tb_trachea	biospecimens		checkbox	21: Trachea	9, All three samples collected | 1, FFPE | 2, Snap Frozen 1 | 3, Snap Frozen 2 | 0, None collected							y			samples		@NONEOFTHEABOVE = '9,0'
tb_rt_upp	biospecimens		checkbox	22: Right upper lobe, with pleura	9, All three samples collected | 1, FFPE | 2, Snap Frozen 1 | 3, Snap Frozen 2 | 0, None collected							y			samples		@NONEOFTHEABOVE = '9,0'
tb_rt_mid	biospecimens		checkbox	23: Right middle lobe	9, All three samples collected | 1, FFPE | 2, Snap Frozen 1 | 3, Snap Frozen 2 | 0, None collected							y			samples		@NONEOFTHEABOVE = '9,0'
tb_rt_low	biospecimens		checkbox	24: Right lower lobe	9, All three samples collected | 1, FFPE | 2, Snap Frozen 1 | 3, Snap Frozen 2 | 0, None collected							y			samples		@NONEOFTHEABOVE = '9,0'
tb_lt_upp	biospecimens		checkbox	25: Left upper lobe, with pleura	9, All three samples collected | 1, FFPE | 2, Snap Frozen 1 | 3, Snap Frozen 2 | 0, None collected							y			samples		@NONEOFTHEABOVE = '9,0'
tb_lt_low	biospecimens		checkbox	26: Left lower lobe	9, All three samples collected | 1, FFPE | 2, Snap Frozen 1 | 3, Snap Frozen 2 | 0, None collected							y			samples		@NONEOFTHEABOVE = '9,0'
tb_lung_les	biospecimens		checkbox	27: Lung Lesional Tissue [describe at bottom of page]	9, All three samples collected | 1, FFPE | 2, Snap Frozen 1 | 3, Snap Frozen 2 | 0, None collected							y			samples		@NONEOFTHEABOVE = '9,0'
tb_spleen	biospecimens		checkbox	28: Spleen	9, All three samples collected | 1, FFPE | 2, Snap Frozen 1 | 3, Snap Frozen 2 | 0, None collected							y			samples		@NONEOFTHEABOVE = '9,0'
tb_bon_mar	biospecimens		checkbox	29: Bone Marrow (rib squeeze)	9, All three samples collected | 1, FFPE | 2, Snap Frozen 1 | 3, Snap Frozen 2 | 0, None collected							y			samples		@NONEOFTHEABOVE = '9,0'
tb_panc	biospecimens		checkbox	30: Pancreas	9, All three samples collected | 1, FFPE | 2, Snap Frozen 1 | 3, Snap Frozen 2 | 0, None collected							y			samples		@NONEOFTHEABOVE = '9,0'
tb_liv	biospecimens		checkbox	31: Liver, right lobe (central)	9, All three samples collected | 1, FFPE | 2, Snap Frozen 1 | 3, Snap Frozen 2 | 0, None collected							y			samples		@NONEOFTHEABOVE = '9,0'
tb_fat	biospecimens		checkbox	32: Mesenteric fat	9, All three samples collected | 1, FFPE | 2, Snap Frozen 1 | 3, Snap Frozen 2 | 0, None collected							y			samples		@NONEOFTHEABOVE = '9,0'
tb_kidney	biospecimens		checkbox	33: Kidney, right or left	9, All three samples collected | 1, FFPE | 2, Snap Frozen 1 | 3, Snap Frozen 2 | 0, None collected							y			samples		@NONEOFTHEABOVE = '9,0'
tb_ren_les	biospecimens		checkbox	34: Renal lesional tissue [describe at bottom of page]	9, All three samples collected | 1, FFPE | 2, Snap Frozen 1 | 3, Snap Frozen 2 | 0, None collected							y			samples		@NONEOFTHEABOVE = '9,0'
tb_testis	biospecimens		checkbox	35: Testis	9, All three samples collected | 1, FFPE | 2, Snap Frozen 1 | 3, Snap Frozen 2 | 0, None collected							y			samples		@NONEOFTHEABOVE = '9,0'
tb_ovary	biospecimens		checkbox	36: Ovary	9, All three samples collected | 1, FFPE | 2, Snap Frozen 1 | 3, Snap Frozen 2 | 0, None collected							y			samples		@NONEOFTHEABOVE = '9,0'
tb_fall_tub	biospecimens		checkbox	37: Fallopian Tube	9, All three samples collected | 1, FFPE | 2, Snap Frozen 1 | 3, Snap Frozen 2 | 0, None collected							y			samples		@NONEOFTHEABOVE = '9,0'
tb_olf_bulb	biospecimens		checkbox	38: Olfactory bulb	9, All three samples collected | 1, FFPE | 2, Snap Frozen 1 | 3, Snap Frozen 2 | 0, None collected							y			samples		@NONEOFTHEABOVE = '9,0'
tb_fr_cort	biospecimens		checkbox	39: Frontal cortex with leptomeninges	9, All three samples collected | 1, FFPE | 2, Snap Frozen 1 | 3, Snap Frozen 2 | 0, None collected							y			samples		@NONEOFTHEABOVE = '9,0'
tb_bas_gang	biospecimens		checkbox	40: Basal ganglia	9, All three samples collected | 1, FFPE | 2, Snap Frozen 1 | 3, Snap Frozen 2 | 0, None collected							y			samples		@NONEOFTHEABOVE = '9,0'
tb_thal	biospecimens		checkbox	41: Thalamus	9, All three samples collected | 1, FFPE | 2, Snap Frozen 1 | 3, Snap Frozen 2 | 0, None collected							y			samples		@NONEOFTHEABOVE = '9,0'
tb_hippo	biospecimens		checkbox	42: Hippocampus	9, All three samples collected | 1, FFPE | 2, Snap Frozen 1 | 3, Snap Frozen 2 | 0, None collected							y			samples		@NONEOFTHEABOVE = '9,0'
tb_occip	biospecimens		checkbox	43: Occipital cortex	9, All three samples collected | 1, FFPE | 2, Snap Frozen 1 | 3, Snap Frozen 2 | 0, None collected							y			samples		@NONEOFTHEABOVE = '9,0'
tb_amyg	biospecimens		checkbox	44: Amygdala	9, All three samples collected | 1, FFPE | 2, Snap Frozen 1 | 3, Snap Frozen 2 | 0, None collected							y			samples		@NONEOFTHEABOVE = '9,0'
tb_pons	biospecimens		checkbox	45: Pons	9, All three samples collected | 1, FFPE | 2, Snap Frozen 1 | 3, Snap Frozen 2 | 0, None collected							y			samples		@NONEOFTHEABOVE = '9,0'
tb_chor_plex	biospecimens		checkbox	46: Choroid plexus	9, All three samples collected | 1, FFPE | 2, Snap Frozen 1 | 3, Snap Frozen 2 | 0, None collected							y			samples		@NONEOFTHEABOVE = '9,0'
tb_medul	biospecimens		checkbox	47: Medulla (area postrema)	9, All three samples collected | 1, FFPE | 2, Snap Frozen 1 | 3, Snap Frozen 2 | 0, None collected							y			samples		@NONEOFTHEABOVE = '9,0'
tb_cereb	biospecimens		checkbox	48: Cerebellum with dentate	9, All three samples collected | 1, FFPE | 2, Snap Frozen 1 | 3, Snap Frozen 2 | 0, None collected							y			samples		@NONEOFTHEABOVE = '9,0'
tb_dura	biospecimens		checkbox	49: Dura with sinus	9, All three samples collected | 1, FFPE | 2, Snap Frozen 1 | 3, Snap Frozen 2 | 0, None collected							y			samples		@NONEOFTHEABOVE = '9,0'
tb_spinal	biospecimens		checkbox	50: Spinal cord (thorax) with dorsal root ganglia	9, All three samples collected | 1, FFPE | 2, Snap Frozen 1 | 3, Snap Frozen 2 | 0, None collected							y			samples		@NONEOFTHEABOVE = '9,0'
tb_symp_chn	biospecimens		checkbox	51: Sympathetic chain with ganglia	9, All three samples collected | 1, FFPE | 2, Snap Frozen 1 | 3, Snap Frozen 2 | 0, None collected							y			samples		@NONEOFTHEABOVE = '9,0'
tb_add_1	biospecimens		checkbox	52: Additional tissues [describe at bottom of page]	9, All three samples collected | 1, FFPE | 2, Snap Frozen 1 | 3, Snap Frozen 2 | 0, None collected										samples		@NONEOFTHEABOVE = '9,0'
tb_add_2	biospecimens		checkbox	53: Additional tissues [describe at bottom of page]	9, All three samples collected | 1, FFPE | 2, Snap Frozen 1 | 3, Snap Frozen 2 | 0, None collected										samples		@NONEOFTHEABOVE = '9,0'
tb_add_3	biospecimens		checkbox	54: Additional tissues [describe at bottom of page]	9, All three samples collected | 1, FFPE | 2, Snap Frozen 1 | 3, Snap Frozen 2 | 0, None collected										samples		@NONEOFTHEABOVE = '9,0'
tb_add_4	biospecimens		checkbox	55: Additional tissues [describe at bottom of page]	9, All three samples collected | 1, FFPE | 2, Snap Frozen 1 | 3, Snap Frozen 2 | 0, None collected										samples		@NONEOFTHEABOVE = '9,0'
tb_add_5	biospecimens		checkbox	56: Additional tissues [describe at bottom of page]	9, All three samples collected | 1, FFPE | 2, Snap Frozen 1 | 3, Snap Frozen 2 | 0, None collected										samples		@NONEOFTHEABOVE = '9,0'
card_les_desc	biospecimens		text	19: Cardiac Lesional tissue [describe]:							[tb_card_les(1)] = '1' or [tb_card_les(2)] = '1' or [tb_card_les(3)] = '1' or [tb_card_les(9)] = '1'	y	LV
card_les_ffpe	biospecimens		text	19: Cardiac Lesional tissue [FFPE Sample ID]:							[tb_card_les(1)] = '1' or [tb_card_les(9)] = '1'	y	LV
card_les_sf1	biospecimens		text	19: Cardiac Lesional tissue [Snap Frozen 1 Sample ID]:							[tb_card_les(2)] = '1' or [tb_card_les(9)] = '1'	y	LV
card_les_sf2	biospecimens		text	19: Cardiac Lesional tissue [Snap Frozen 2 Sample ID]:							[tb_card_les(3)] = '1' or [tb_card_les(9)] = '1'	y	LV
lung_les_desc	biospecimens		text	27: Lung Lesional Tissue [describe]:							[tb_lung_les(1)] = '1' or [tb_lung_les(2)] = '1' or [tb_lung_les(3)] = '1' or [tb_lung_les(9)] = '1'	y	LV
lung_les_ffpe	biospecimens		text	27: Lung Lesional Tissue [FFPE Sample ID]:							[tb_lung_les(1)] = '1' or [tb_lung_les(9)] = '1'	y	LV
lung_les_sf1	biospecimens		text	27: Lung Lesional Tissue [Snap Frozen 1 Sample ID]:							[tb_lung_les(2)] = '1' or [tb_lung_les(9)] = '1'	y	LV
lung_les_sf2	biospecimens		text	27: Lung Lesional Tissue [Snap Frozen 2 Sample ID]							[tb_lung_les(3)] = '1' or [tb_lung_les(9)] = '1'	y	LV
ren_les_desc	biospecimens		text	34: Renal lesional tissue [describe]:							[tb_ren_les(1)] = '1' or [tb_ren_les(2)] = '1' or [tb_ren_les(3)] = '1' or [tb_ren_les(9)] = '1'	y	LV
ren_les_ffpe	biospecimens		text	34: Renal lesional tissue [FFPE Sample ID]:							[tb_ren_les(1)] = '1' or [tb_ren_les(9)] = '1'	y	LV
ren_les_sf1	biospecimens		text	34: Renal lesional tissue [Snap Frozen 1 Sample ID]:							[tb_ren_les(2)] = '1' or [tb_ren_les(9)] = '1'	y	LV
ren_les_sf2	biospecimens		text	34: Renal lesional tissue [Snap Frozen 2 Sample ID]:							[tb_ren_les(3)] = '1' or [tb_ren_les(9)] = '1'	y	LV
add_1_desc	biospecimens		text	52: Additional tissues [describe]:							[tb_add_1(1)] = '1' or [tb_add_1(2)] = '1' or [tb_add_1(3)] = '1' or [tb_add_1(9)] = '1'	y	LV
add_1_ffpe	biospecimens		text	52: Additional tissues [FFPE Sample ID]:							[tb_add_1(1)] = '1' or [tb_add_1(9)] = '1'	y	LV
add_1_sf1	biospecimens		text	52: Additional tissues [Snap Frozen 1 Sample ID]:							[tb_add_1(2)] = '1' or [tb_add_1(9)] = '1'	y	LV
add_1_sf2	biospecimens		text	52: Additional tissues [Snap Frozen 2 Sample ID]:							[tb_add_1(3)] = '1' or [tb_add_1(9)] = '1'	y	LV
add_2_desc	biospecimens		text	53: Additional tissues [describe]:							[tb_add_2(1)] = '1' or [tb_add_2(2)] = '1' or [tb_add_2(3)] = '1' or [tb_add_2(9)] = '1'	y	LV
add_2_ffpe	biospecimens		text	53: Additional tissues [FFPE Sample ID]:							[tb_add_2(1)] = '1' or [tb_add_2(9)] = '1'	y	LV
add_2_sf1	biospecimens		text	53: Additional tissues [Snap Frozen 1 Sample ID]:							[tb_add_2(2)] = '1' or [tb_add_2(9)] = '1'	y	LV
add_2_sf2	biospecimens		text	53: Additional tissues [Snap Frozen 2 Sample ID]:							[tb_add_2(3)] = '1' or [tb_add_2(9)] = '1'	y	LV
add_3_desc	biospecimens		text	54: Additional tissues [describe]:							[tb_add_3(1)] = '1' or [tb_add_3(2)] = '1' or [tb_add_3(3)] = '1' or [tb_add_3(9)] = '1'	y	LV
add_3_ffpe	biospecimens		text	54: Additional tissues [FFPE Sample ID]:							[tb_add_3(1)] = '1' or [tb_add_3(9)] = '1'	y	LV
add_3_sf1	biospecimens		text	54: Additional tissues [Snap Frozen 1 Sample ID]:							[tb_add_3(2)] = '1' or [tb_add_3(9)] = '1'	y	LV
add_3_sf2	biospecimens		text	54: Additional tissues [Snap Frozen 2 Sample ID]:							[tb_add_3(3)] = '1' or [tb_add_3(9)] = '1'	y	LV
add_4_desc	biospecimens		text	55: Additional tissues [describe]:							[tb_add_4(1)] = '1' or [tb_add_4(2)] = '1' or [tb_add_4(3)] = '1' or [tb_add_4(9)] = '1'	y	LV
add_4_ffpe	biospecimens		text	55: Additional tissues [FFPE Sample ID]:							[tb_add_4(1)] = '1' or [tb_add_4(9)] = '1'	y	LV
add_4_sf1	biospecimens		text	55: Additional tissues [Snap Frozen 1 Sample ID]:							[tb_add_4(2)] = '1' or [tb_add_4(9)] = '1'	y	LV
add_4_sf2	biospecimens		text	55: Additional tissues [Snap Frozen 2 Sample ID]:							[tb_add_4(3)] = '1' or [tb_add_4(9)] = '1'	y	LV
add_5_desc	biospecimens		text	56: Additional tissues [describe]:							[tb_add_5(1)] = '1' or [tb_add_5(2)] = '1' or [tb_add_5(3)] = '1' or [tb_add_5(9)] = '1'	y	LV
add_5_ffpe	biospecimens		text	56: Additional tissues [FFPE Sample ID]:							[tb_add_5(1)] = '1' or [tb_add_5(9)] = '1'	y	LV
add_5_sf1	biospecimens		text	56: Additional tissues [Snap Frozen 1 Sample ID]:							[tb_add_5(2)] = '1' or [tb_add_5(9)] = '1'	y	LV
add_5_sf2	biospecimens		text	56: Additional tissues [Snap Frozen 2 Sample ID]:							[tb_add_5(3)] = '1' or [tb_add_5(9)] = '1'	y	LV
ea_fversion	external_appearance		text	External Apperance form version:													@DEFAULT="1" @HIDDEN @HIDDEN-PDF
ea_colldt	external_appearance		text	Date of External Appearance form collection:			date_mdy										@TODAY
gen_phen	external_appearance		radio	External genitalia (phenotypic):	1, Male | 2, Female | 3, Ambiguous | 4, Intersex								LV
weight	external_appearance		text	Weight (at autopsy) (kilograms):		kg	number	0	500				LV
height	external_appearance		text	Height (at autopsy) (centimeters):		cm	number	0	240				LV
bmi	external_appearance		calc	BMI:	round(([weight]*10000)/(([height])^(2)), 1)
hair	external_appearance		radio	Hair length:	1, None | 2, Balding | 3, Short | 4, Medium | 5, Long								LV
hair_curl	external_appearance		radio	Hair curled?	1, Yes | 0, No						[hair] <> '1'		LV
hair_col	external_appearance		radio	Hair color:	1, Black | 2, Brown | 3, Blonde | 4, Grey | 99, Other						[hair] <> '1'		LV
hair_col_spec	external_appearance		text	Other hair color (specify):							[hair_col] = '99'		LV
sclerae	external_appearance		radio	Sclerae:	1, Icteric | 2, Anicteric								LV
ea_eye	external_appearance		radio	Eyes:	1, Normal | 2, Abnormal								LV
ea_eye_abn_desc	external_appearance		text	Specify abnormality:							[ea_eye] = "2"		RH
ears	external_appearance		radio	Ears:	1, Normal | 2, Abnormal								LV
ea_ear_abn_desc	external_appearance		text	Specify abnormality:							[ears] = '2'		RH
nose	external_appearance		radio	Nose:	1, Normal | 2, Abnormal								LV
oral_cav	external_appearance		radio	Oral cavity:	1, Good dentition | 2, Poor dentition | 3, Dentures | 4, No teeth | 5, Exam not performed due to rigor | 99, Other								LV
oral_cav_spec	external_appearance		text	Other oral cavity (specify):							[oral_cav] = '99'		LV
toe	external_appearance		checkbox	Nails (check all that apply):	0, Normal | 1, Onychomycosis | 2, Splinter hemorrhages | 3, Cyanotic | 99, Other								LV				@NONEOFTHEABOVE = '0'
toe_spec	external_appearance		text	Other toes/fingernails (specify):							[toe(99)] = '1'		LV
skin	external_appearance		checkbox	Skin (check all that apply):	1, Scars | 2, Incisions | 4, Scars consistent with ECMO								LV
skin_lesion_yn	external_appearance		radio	Skin lesions:	1, Lesions | 0, No lesions								LV
skin_lesion_num	external_appearance		text	Skin- Number of lesions:			integer	1			[skin_lesion_yn] = '1'		LV
skin_lesion_loc1	external_appearance		text	Skin- Location of 1st lesion:							[skin_lesion_yn] = '1' and [skin_lesion_num] > 0		LV
skin_lesion_size1	external_appearance		text	Skin- Size of 1st lesion (centimeters):		cm	number	0			[skin_lesion_yn] = '1' and [skin_lesion_num] > 0		LV
skin_lesion_loc2	external_appearance		text	Skin- Location of 2nd lesion:							[skin_lesion_yn] = '1' and [skin_lesion_num] > 1		LV
skin_lesion_size2	external_appearance		text	Skin- Size of 2nd lesion (centimeters):		cm	number	0			[skin_lesion_yn] = '1' and [skin_lesion_num] > 1		LV
[truncated: 443 more rows]
